# Supplementary material for: A recursive enzymatic competition network capable of multitask molecular information processing
Source: Nat Chem. 2025 Oct 17;18(2):302–8. doi: 10.1038/s41557-025-01981-y (PMC12872465; doi:10.1038/s41557-025-01981-y)
Supplement: Supplementary file 2 — HPLC chromatograms corresponding to Fig. 1e. [file 41557_2025_1981_MOESM2_ESM.xlsx]

## Sheet: Sheet1
Time	SSVRWWSDDEWRW	IYPFVEPI	AVNIPFKVHLRCKAAFC	TKIFKI	CCFSWRCRC	TTMHPRL	CCF(pS)WRCRC
0	-0.0001	0.000121	0.0003745	0.000199	6.05e-05	0.0003795	9.35e-05
0.00833	-0.0001	0.000121	0.0003745	0.000199	6.05e-05	0.0003795	9.35e-05
0.01667	8e-06	-5e-06	-6.5e-06	-5.5e-06	2e-06	-3.5e-06	3.5e-06
0.025	1.85e-05	-1.1e-05	-2.2e-05	-1.55e-05	2.5e-06	-7.5e-06	7.5e-06
0.03333	3.1e-05	-1.95e-05	-3.8e-05	-2.35e-05	2e-06	-1.05e-05	1.05e-05
0.04167	4.35e-05	-3.05e-05	-5.5e-05	-2.9e-05	1e-06	-1.4e-05	9.5e-06
0.05	5.4e-05	-4e-05	-7.25e-05	-3.1e-05	1e-06	-1.85e-05	4e-06
0.05833	6.3e-05	-4.7e-05	-8.75e-05	-3e-05	4e-06	-2.55e-05	-4.5e-06
0.06667	7.1e-05	-5.15e-05	-0.0001005	-2.5e-05	1e-05	-3.25e-05	-1.5e-05
0.075	7.8e-05	-5.6e-05	-0.0001125	-1.9e-05	1.8e-05	-3.95e-05	-2.55e-05
0.08333	8.5e-05	-6.1e-05	-0.000124	-1.25e-05	2.7e-05	-4.7e-05	-3.55e-05
0.09167	9.2e-05	-6.8e-05	-0.0001375	-7e-06	3.35e-05	-5.5e-05	-4.45e-05
0.1	0.0001005	-7.7e-05	-0.000156	-3.5e-06	3.55e-05	-6.4e-05	-5.25e-05
0.10833	0.000112	-8.65e-05	-0.0001775	-2.5e-06	3.25e-05	-7.45e-05	-5.95e-05
0.11667	0.000126	-9.4e-05	-0.0001995	-2.5e-06	2.7e-05	-8.6e-05	-6.5e-05
0.125	0.000142	-9.85e-05	-0.0002205	-2.5e-06	2.05e-05	-9.55e-05	-6.9e-05
0.13333	0.0001595	-9.95e-05	-0.000238	-2.5e-06	1.65e-05	-0.0001015	-7.15e-05
0.14167	0.000175	-9.75e-05	-0.000253	-4.5e-06	1.65e-05	-0.0001045	-7.45e-05
0.15	0.000186	-9.5e-05	-0.000265	-8.5e-06	1.95e-05	-0.0001055	-7.95e-05
0.15833	0.0001935	-9.4e-05	-0.000276	-1.4e-05	2.3e-05	-0.000106	-8.7e-05
0.16667	0.0002005	-9.4e-05	-0.0002865	-2e-05	2.6e-05	-0.0001085	-9.75e-05
0.175	0.000209	-9.35e-05	-0.0002965	-2.45e-05	2.65e-05	-0.000113	-0.000111
0.18333	0.0002195	-9.35e-05	-0.0003055	-2.55e-05	2.4e-05	-0.0001195	-0.000127
0.19167	0.000232	-9.2e-05	-0.0003155	-2.3e-05	1.95e-05	-0.0001285	-0.0001455
0.2	0.0002445	-8.9e-05	-0.0003275	-1.75e-05	1.45e-05	-0.000138	-0.000166
0.20833	0.000255	-8.5e-05	-0.0003425	-1.1e-05	9.5e-06	-0.0001455	-0.0001885
0.21667	0.0002625	-8.05e-05	-0.0003595	-5.5e-06	3e-06	-0.0001505	-0.0002115
0.225	0.000268	-7.6e-05	-0.000379	-3.5e-06	-4.5e-06	-0.0001535	-0.000235
0.23333	0.0002715	-7.15e-05	-0.0003965	-3.5e-06	-1.25e-05	-0.000155	-0.000259
0.24167	0.0002735	-6.8e-05	-0.000411	-4.5e-06	-2.1e-05	-0.000157	-0.0002815
0.25	0.0002735	-6.6e-05	-0.000423	-6e-06	-3e-05	-0.0001605	-0.0003035
0.25833	0.000271	-6.55e-05	-0.0004325	-7.5e-06	-4.1e-05	-0.0001665	-0.000324
0.26667	0.000268	-6.65e-05	-0.0004405	-9e-06	-5.3e-05	-0.000172	-0.000343
0.275	0.000264	-6.75e-05	-0.0004475	-1e-05	-6.6e-05	-0.0001755	-0.0003605
0.28333	0.00026	-6.8e-05	-0.0004545	-1.1e-05	-7.95e-05	-0.0001775	-0.0003745
0.29167	0.0002575	-6.75e-05	-0.00046	-1.1e-05	-9.15e-05	-0.0001785	-0.0003875
0.3	0.0002555	-6.6e-05	-0.000464	-9.5e-06	-0.0001	-0.0001805	-0.000401
0.30833	0.0002545	-6.3e-05	-0.000467	-6e-06	-0.000106	-0.000186	-0.000417
0.31667	0.0002535	-5.75e-05	-0.0004695	-1.5e-06	-0.0001125	-0.0001945	-0.0004345
0.325	0.0002535	-5.05e-05	-0.0004725	2.5e-06	-0.00012	-0.0002035	-0.0004545
0.33333	0.0002535	-4.4e-05	-0.000477	6e-06	-0.000126	-0.0002115	-0.000475
0.34167	0.0002545	-3.85e-05	-0.000483	8e-06	-0.0001305	-0.000218	-0.0004915
0.35	0.000255	-3.75e-05	-0.00049	8e-06	-0.000132	-0.0002215	-0.0005035
0.35833	0.0002555	-4.1e-05	-0.0004985	7e-06	-0.000131	-0.0002225	-0.0005115
0.36667	0.000255	-4.7e-05	-0.0005065	4.5e-06	-0.0001285	-0.0002225	-0.0005175
0.375	0.000252	-5.3e-05	-0.000513	2e-06	-0.000128	-0.0002215	-0.000523
0.38333	0.000247	-6e-05	-0.0005165	-5e-07	-0.000131	-0.00022	-0.0005295
0.39167	0.00024	-6.7e-05	-0.0005165	-1.5e-06	-0.000135	-0.000218	-0.000537
0.4	0.000232	-7.6e-05	-0.000513	5e-07	-0.000137	-0.000216	-0.000544
0.40833	0.000226	-8.65e-05	-0.0005065	7e-06	-0.000137	-0.000215	-0.00055
0.41667	0.000223	-0.0001	-0.000499	1.65e-05	-0.000135	-0.0002155	-0.0005535
0.425	0.000222	-0.0001135	-0.0004905	2.85e-05	-0.000132	-0.000217	-0.0005545
0.43333	0.0002235	-0.000124	-0.000482	4.05e-05	-0.0001295	-0.0002195	-0.0005535
0.44167	0.000224	-0.0001325	-0.0004735	4.9e-05	-0.0001265	-0.000222	-0.000551
0.45	0.0002215	-0.0001395	-0.000466	5.4e-05	-0.0001225	-0.0002225	-0.000548
0.45833	0.0002155	-0.000147	-0.0004595	5.65e-05	-0.000115	-0.000221	-0.000544
0.46667	0.0002095	-0.000154	-0.000454	5.7e-05	-0.0001055	-0.0002185	-0.000539
0.475	0.0002035	-0.0001605	-0.000448	5.75e-05	-9.55e-05	-0.000215	-0.0005345
0.48333	0.000199	-0.0001665	-0.00044	5.9e-05	-8.75e-05	-0.0002125	-0.000531
0.49167	0.0001965	-0.0001735	-0.000431	6.4e-05	-8.1e-05	-0.00021	-0.000529
0.5	0.000195	-0.000182	-0.00042	7.35e-05	-7.7e-05	-0.0002085	-0.0005275
0.50833	0.000192	-0.000192	-0.0004085	8.65e-05	-7.35e-05	-0.0002055	-0.000525
0.51667	0.0001865	-0.000205	-0.0004005	0.0001	-6.85e-05	-0.0002005	-0.0005215
0.525	0.00018	-0.000217	-0.000395	0.000113	-6.2e-05	-0.0001955	-0.0005155
0.53333	0.000173	-0.0002255	-0.0003915	0.0001235	-5.3e-05	-0.0001905	-0.0005075
0.54167	0.000168	-0.0002295	-0.000387	0.0001315	-4.05e-05	-0.0001865	-0.0005
0.55	0.0001655	-0.000232	-0.0003805	0.000138	-2.7e-05	-0.000183	-0.0004935
0.55833	0.0001665	-0.000233	-0.0003705	0.0001445	-1.35e-05	-0.00018	-0.0004865
0.56667	0.0001695	-0.000236	-0.000356	0.0001525	-5e-07	-0.000175	-0.0004785
0.575	0.000173	-0.0002425	-0.0003395	0.000161	1.15e-05	-0.000167	-0.0004695
0.58333	0.000176	-0.000252	-0.000321	0.000169	2.25e-05	-0.0001575	-0.0004605
0.59167	0.0001775	-0.000263	-0.0003015	0.0001765	3.25e-05	-0.0001475	-0.00045
0.6	0.0001765	-0.0002745	-0.000281	0.0001835	4.05e-05	-0.0001375	-0.0004385
0.60833	0.000173	-0.0002845	-0.000259	0.000191	4.6e-05	-0.000129	-0.000425
0.61667	0.000166	-0.0002915	-0.000237	0.000198	4.7e-05	-0.000123	-0.0004085
0.625	0.0001575	-0.000297	-0.0002135	0.0002045	4.4e-05	-0.0001175	-0.0003875
0.63333	0.0001475	-0.0003015	-0.00019	0.0002105	3.75e-05	-0.0001125	-0.000363
0.64167	0.0001385	-0.000305	-0.0001665	0.0002155	2.95e-05	-0.0001065	-0.0003395
0.65	0.0001315	-0.000307	-0.000143	0.000219	2e-05	-0.0001	-0.000318
0.65833	0.000128	-0.000307	-0.000121	0.0002225	8.5e-06	-9.4e-05	-0.000297
0.66667	0.000127	-0.000304	-0.0001005	0.0002265	-4.5e-06	-9.1e-05	-0.0002755
0.675	0.000128	-0.000299	-8.25e-05	0.0002295	-1.75e-05	-9.2e-05	-0.000253
0.68333	0.0001295	-0.0002915	-6.55e-05	0.0002305	-2.95e-05	-9.6e-05	-0.0002295
0.69167	0.0001305	-0.000283	-4.9e-05	0.0002285	-4.05e-05	-0.000103	-0.0002045
0.7	0.0001315	-0.0002735	-3e-05	0.000224	-4.95e-05	-0.0001125	-0.0001835
0.70833	0.0001325	-0.000265	-9.5e-06	0.000217	-5.7e-05	-0.0001215	-0.0001675
0.71667	0.000135	-0.0002585	1.05e-05	0.0002095	-6.4e-05	-0.0001305	-0.000154
0.725	0.00014	-0.0002535	2.95e-05	0.000202	-7e-05	-0.0001385	-0.0001405
0.73333	0.000148	-0.000249	4.6e-05	0.000195	-7.55e-05	-0.000146	-0.0001255
0.74167	0.000156	-0.0002435	5.95e-05	0.0001885	-7.9e-05	-0.000153	-0.00011
0.75	0.0001625	-0.000237	6.95e-05	0.000182	-8.25e-05	-0.0001595	-9.35e-05
0.75833	0.000167	-0.0002285	7.6e-05	0.000177	-8.65e-05	-0.0001665	-7.95e-05
0.76667	0.0001695	-0.0002205	7.95e-05	0.000173	-9.1e-05	-0.0001745	-6.95e-05
0.775	0.0001705	-0.0002155	7.9e-05	0.0001705	-9.45e-05	-0.0001835	-6.25e-05
0.78333	0.0001715	-0.0002135	7.5e-05	0.00017	-9.6e-05	-0.0001915	-5.65e-05
0.79167	0.0001745	-0.000212	6.95e-05	0.0001705	-9.55e-05	-0.000195	-5.1e-05
0.8	0.00018	-0.00021	6.45e-05	0.00017	-9.15e-05	-0.0001945	-4.6e-05
0.80833	0.000188	-0.0002065	6e-05	0.000168	-8.55e-05	-0.000191	-4.2e-05
0.81667	0.000199	-0.0002005	5.65e-05	0.0001645	-8.05e-05	-0.000186	-3.95e-05
0.825	0.0002095	-0.0001925	5.3e-05	0.00016	-7.75e-05	-0.0001835	-4.1e-05
0.83333	0.000219	-0.0001825	4.85e-05	0.000156	-7.65e-05	-0.0001865	-4.45e-05
0.84167	0.0002255	-0.000171	4.35e-05	0.0001535	-7.75e-05	-0.000193	-4.75e-05
0.85	0.0002265	-0.0001605	3.8e-05	0.000153	-7.85e-05	-0.0001995	-4.95e-05
0.85833	0.000225	-0.000151	3.2e-05	0.000154	-7.6e-05	-0.0002055	-4.95e-05
0.86667	0.000225	-0.0001435	2.6e-05	0.000155	-7.05e-05	-0.000211	-4.7e-05
0.875	0.000228	-0.000139	1.85e-05	0.0001555	-6.3e-05	-0.000216	-4.5e-05
0.88333	0.0002345	-0.0001365	1e-05	0.000154	-5.6e-05	-0.0002215	-4.7e-05
0.89167	0.000244	-0.0001355	2e-06	0.0001515	-5e-05	-0.000227	-5.35e-05
0.9	0.000253	-0.000136	-5.5e-06	0.0001485	-4.7e-05	-0.000232	-6.15e-05
0.90833	0.000257	-0.000135	-1.15e-05	0.000145	-4.55e-05	-0.0002355	-7.1e-05
0.91667	0.000256	-0.000131	-1.8e-05	0.000142	-4.45e-05	-0.0002375	-8.05e-05
0.925	0.000253	-0.0001245	-2.6e-05	0.0001395	-4.45e-05	-0.0002375	-9e-05
0.93333	0.00025	-0.000115	-3.4e-05	0.0001385	-4.5e-05	-0.000237	-0.0001
0.94167	0.0002485	-0.000103	-4.2e-05	0.000139	-4.7e-05	-0.0002355	-0.000111
0.95	0.00025	-9e-05	-4.9e-05	0.000141	-5.15e-05	-0.0002315	-0.000123
0.95833	0.000253	-7.7e-05	-5.3e-05	0.0001435	-5.95e-05	-0.000225	-0.000134
0.96667	0.000254	-6.3e-05	-5.45e-05	0.000145	-6.95e-05	-0.000216	-0.000142
0.975	0.000253	-4.85e-05	-5.55e-05	0.000145	-8.15e-05	-0.000205	-0.000148
0.98333	0.0002505	-3.45e-05	-5.9e-05	0.000141	-9.4e-05	-0.000194	-0.0001545
0.99167	0.000247	-2.35e-05	-6.35e-05	0.0001345	-0.000105	-0.0001855	-0.0001625
1	0.000244	-1.6e-05	-7e-05	0.0001265	-0.000113	-0.0001775	-0.0001725
1.00833	0.0002425	-1e-05	-7.75e-05	0.0001175	-0.0001185	-0.00017	-0.000186
1.01667	0.000243	-5.5e-06	-8.5e-05	0.0001095	-0.0001245	-0.000162	-0.0002
1.025	0.000245	5e-07	-9.3e-05	0.000103	-0.0001315	-0.000154	-0.000214
1.03333	0.000248	9.5e-06	-0.000102	9.7e-05	-0.0001395	-0.000146	-0.0002275
1.04167	0.000252	2.15e-05	-0.0001135	9.1e-05	-0.0001495	-0.0001385	-0.0002395
1.05	0.000257	3.3e-05	-0.000127	8.45e-05	-0.000159	-0.0001325	-0.000252
1.05833	0.0002615	4.35e-05	-0.00014	7.75e-05	-0.000165	-0.000127	-0.0002635
1.06667	0.0002655	5.25e-05	-0.000153	6.95e-05	-0.000168	-0.0001225	-0.000275
1.075	0.000268	6.15e-05	-0.000166	6.2e-05	-0.0001695	-0.0001185	-0.000286
1.08333	0.0002695	7.1e-05	-0.0001785	5.7e-05	-0.0001725	-0.000116	-0.0002965
1.09167	0.0002685	8.1e-05	-0.000191	5.3e-05	-0.0001765	-0.0001155	-0.0003065
1.1	0.0002665	9.2e-05	-0.0002025	5e-05	-0.00018	-0.0001165	-0.000316
1.10833	0.0002645	0.0001005	-0.0002135	4.75e-05	-0.0001825	-0.0001165	-0.000326
1.11667	0.000263	0.0001045	-0.0002235	4.3e-05	-0.0001815	-0.000115	-0.000336
1.125	0.000263	0.0001045	-0.000233	3.6e-05	-0.0001765	-0.0001115	-0.000346
1.13333	0.000265	0.0001035	-0.000244	2.85e-05	-0.000171	-0.0001055	-0.000356
1.14167	0.000269	0.0001025	-0.000257	2.3e-05	-0.0001655	-9.9e-05	-0.000366
1.15	0.000275	0.000102	-0.0002705	2e-05	-0.000161	-9.35e-05	-0.000376
1.15833	0.0002815	0.0001025	-0.000283	1.95e-05	-0.0001575	-9e-05	-0.0003865
1.16667	0.0002875	0.000102	-0.000294	2.1e-05	-0.000154	-8.8e-05	-0.0003975
1.175	0.0002925	9.85e-05	-0.0003055	2.4e-05	-0.0001515	-8.75e-05	-0.0004095
1.18333	0.000296	9.2e-05	-0.0003175	2.65e-05	-0.00015	-8.6e-05	-0.0004205
1.19167	0.000298	8.3e-05	-0.000331	2.85e-05	-0.0001485	-8.2e-05	-0.0004305
1.2	0.000298	7.2e-05	-0.0003455	3.1e-05	-0.000146	-7.6e-05	-0.0004375
1.20833	0.0002955	6.15e-05	-0.000361	3.3e-05	-0.000142	-7e-05	-0.000442
1.21667	0.000291	5.05e-05	-0.0003725	3.6e-05	-0.0001385	-6.4e-05	-0.0004435
1.225	0.000285	4e-05	-0.0003805	3.85e-05	-0.000135	-5.85e-05	-0.000443
1.23333	0.0002775	3.05e-05	-0.000385	4.15e-05	-0.000133	-5.35e-05	-0.00044
1.24167	0.0002705	2.05e-05	-0.000388	4.4e-05	-0.0001315	-4.7e-05	-0.0004355
1.25	0.000265	1.15e-05	-0.0003915	4.6e-05	-0.0001305	-3.75e-05	-0.0004285
1.25833	0.0002605	3e-06	-0.0003965	4.7e-05	-0.0001305	-2.5e-05	-0.00042
1.26667	0.000257	-6e-06	-0.000404	4.85e-05	-0.0001305	-1.3e-05	-0.0004105
1.275	0.0002535	-1.6e-05	-0.0004115	5e-05	-0.000131	-2e-06	-0.000401
1.28333	0.000251	-2.75e-05	-0.000419	5.3e-05	-0.0001335	6e-06	-0.0003915
1.29167	0.0002485	-3.95e-05	-0.000426	5.6e-05	-0.000136	1.1e-05	-0.000382
1.3	0.000246	-5.15e-05	-0.0004325	5.7e-05	-0.000138	1.35e-05	-0.000371
1.30833	0.000243	-6.2e-05	-0.000438	5.5e-05	-0.0001395	1.6e-05	-0.0003565
1.31667	0.0002395	-6.85e-05	-0.0004415	5.3e-05	-0.00014	1.95e-05	-0.0003415
1.325	0.000236	-7.25e-05	-0.0004425	5.1e-05	-0.00014	2.5e-05	-0.000328
1.33333	0.000232	-7.4e-05	-0.000441	5.15e-05	-0.00014	3.25e-05	-0.000316
1.34167	0.000229	-7.5e-05	-0.000438	5.45e-05	-0.000138	4.15e-05	-0.0003075
1.35	0.0002285	-7.7e-05	-0.0004335	5.95e-05	-0.0001345	5.3e-05	-0.000301
1.35833	0.0002285	-8.1e-05	-0.0004275	6.55e-05	-0.000129	6.45e-05	-0.000295
1.36667	0.000228	-8.6e-05	-0.0004205	7.15e-05	-0.0001225	7.3e-05	-0.0002875
1.375	0.0002245	-9.2e-05	-0.0004135	7.75e-05	-0.000115	7.6e-05	-0.0002785
1.38333	0.000219	-9.9e-05	-0.0004055	8.25e-05	-0.000107	7.45e-05	-0.0002685
1.39167	0.000211	-0.000106	-0.0003985	8.6e-05	-9.95e-05	6.95e-05	-0.0002565
1.4	0.0002025	-0.0001145	-0.0003945	8.65e-05	-9.4e-05	6.25e-05	-0.0002435
1.40833	0.0001975	-0.000124	-0.0003925	8.4e-05	-9.05e-05	5.85e-05	-0.000228
1.41667	0.000196	-0.000135	-0.0003895	7.95e-05	-8.75e-05	5.85e-05	-0.0002135
1.425	0.0001985	-0.000146	-0.0003835	7.35e-05	-8.55e-05	6e-05	-0.000202
1.43333	0.000204	-0.000156	-0.0003755	6.8e-05	-8.15e-05	6.15e-05	-0.000194
1.44167	0.000209	-0.0001655	-0.0003655	6.4e-05	-7.4e-05	6.2e-05	-0.0001895
1.45	0.000211	-0.0001745	-0.0003555	6.3e-05	-6.45e-05	6.1e-05	-0.000188
1.45833	0.00021	-0.0001825	-0.000346	6.4e-05	-5.4e-05	5.95e-05	-0.000187
1.46667	0.000207	-0.0001905	-0.0003375	6.6e-05	-4.35e-05	5.9e-05	-0.0001835
1.475	0.000204	-0.0001975	-0.000329	6.7e-05	-3.4e-05	6.05e-05	-0.0001785
1.48333	0.000203	-0.000205	-0.0003195	6.55e-05	-2.45e-05	6.25e-05	-0.0001715
1.49167	0.0002065	-0.000212	-0.000309	6.2e-05	-1.4e-05	6.35e-05	-0.000164
1.5	0.0002135	-0.0002185	-0.000298	5.7e-05	-1.5e-06	6.3e-05	-0.0001575
1.50833	0.000221	-0.000224	-0.0002865	5.15e-05	1.1e-05	6.15e-05	-0.000153
1.51667	0.0002275	-0.000228	-0.000275	4.5e-05	2.15e-05	6e-05	-0.00015
1.525	0.0002325	-0.0002315	-0.0002625	3.9e-05	2.8e-05	5.85e-05	-0.000147
1.53333	0.000235	-0.0002345	-0.0002485	3.35e-05	3.25e-05	5.75e-05	-0.0001435
1.54167	0.000236	-0.0002375	-0.000232	2.95e-05	3.55e-05	5.6e-05	-0.000139
1.55	0.0002365	-0.0002415	-0.000212	2.75e-05	3.9e-05	5.45e-05	-0.000133
1.55833	0.0002375	-0.000247	-0.0001895	2.6e-05	4.5e-05	5.25e-05	-0.000127
1.56667	0.0002395	-0.000253	-0.000164	2.35e-05	5.25e-05	5.05e-05	-0.000123
1.575	0.000242	-0.0002575	-0.00014	2e-05	5.85e-05	4.9e-05	-0.0001205
1.58333	0.0002435	-0.00026	-0.0001185	1.5e-05	6.15e-05	4.75e-05	-0.000119
1.59167	0.000243	-0.000261	-9.9e-05	9.5e-06	6.3e-05	4.65e-05	-0.0001185
1.6	0.000242	-0.00026	-8.05e-05	4.5e-06	6.35e-05	4.5e-05	-0.000118
1.60833	0.0002415	-0.000258	-6.15e-05	5e-07	6.45e-05	4.15e-05	-0.0001175
1.61667	0.000242	-0.0002565	-4.15e-05	-1.5e-06	6.6e-05	3.6e-05	-0.0001175
1.625	0.0002445	-0.0002555	-2.1e-05	-2e-06	6.75e-05	2.85e-05	-0.000119
1.63333	0.000248	-0.000253	-3.5e-06	-5e-07	6.75e-05	2e-05	-0.000122
1.64167	0.0002495	-0.00025	1e-05	3e-06	6.55e-05	1.1e-05	-0.0001225
1.65	0.000246	-0.0002455	2e-05	7.5e-06	6.2e-05	2e-06	-0.0001205
1.65833	0.000238	-0.00024	2.8e-05	1.2e-05	5.95e-05	-6.5e-06	-0.0001185
1.66667	0.000227	-0.000235	3.65e-05	1.6e-05	5.85e-05	-1.55e-05	-0.000118
1.675	0.0002145	-0.0002315	4.6e-05	1.8e-05	5.8e-05	-2.5e-05	-0.00012
1.68333	0.000203	-0.00023	5.8e-05	1.85e-05	5.85e-05	-3.5e-05	-0.0001265
1.69167	0.000194	-0.0002295	7.15e-05	1.7e-05	5.9e-05	-4.6e-05	-0.000136
1.7	0.0001865	-0.0002275	8.65e-05	1.6e-05	5.85e-05	-5.8e-05	-0.000145
1.70833	0.00018	-0.000223	0.0001015	1.55e-05	5.7e-05	-7.05e-05	-0.0001515
1.71667	0.000174	-0.0002135	0.0001145	1.6e-05	5.4e-05	-8.4e-05	-0.000156
1.725	0.000171	-0.000201	0.000125	1.7e-05	5.05e-05	-9.6e-05	-0.000159
1.73333	0.000172	-0.0001865	0.000133	1.85e-05	4.65e-05	-0.000108	-0.0001625
1.74167	0.000176	-0.000171	0.0001385	1.9e-05	4.1e-05	-0.0001185	-0.0001675
1.75	0.000181	-0.0001575	0.0001425	1.9e-05	3.5e-05	-0.0001275	-0.0001755
1.75833	0.000185	-0.000146	0.0001465	2.1e-05	2.9e-05	-0.000135	-0.000185
1.76667	0.000184	-0.000136	0.000151	2.55e-05	2.25e-05	-0.000142	-0.0001955
1.775	0.0001765	-0.0001255	0.0001545	3.15e-05	1.55e-05	-0.000149	-0.0002065
1.78333	0.000166	-0.000114	0.0001565	3.8e-05	8.5e-06	-0.0001565	-0.000217
1.79167	0.000153	-0.000103	0.0001565	4.5e-05	3e-06	-0.000166	-0.0002285
1.8	0.0001405	-9.15e-05	0.000154	5.15e-05	-1.5e-06	-0.000179	-0.0002395
1.80833	0.0001305	-8.25e-05	0.00015	5.85e-05	-3.5e-06	-0.0001945	-0.000251
1.81667	0.0001225	-7.7e-05	0.0001465	6.65e-05	-3e-06	-0.0002135	-0.0002605
1.825	0.000117	-7.4e-05	0.0001445	7.65e-05	-1.5e-06	-0.0002325	-0.0002665
1.83333	0.000114	-7.05e-05	0.0001445	8.6e-05	-1e-06	-0.0002515	-0.0002695
1.84167	0.0001125	-6.6e-05	0.000147	9.35e-05	-3.5e-06	-0.000269	-0.00027
1.85	0.0001125	-5.95e-05	0.000149	9.8e-05	-8.5e-06	-0.000284	-0.00027
1.85833	0.000112	-5e-05	0.000147	9.85e-05	-1.55e-05	-0.000297	-0.000272
1.86667	0.000108	-4.05e-05	0.000141	9.5e-05	-2.4e-05	-0.000309	-0.000277
1.875	9.85e-05	-3.25e-05	0.000133	9e-05	-3.25e-05	-0.0003205	-0.000285
1.88333	8.55e-05	-2.65e-05	0.000124	8.45e-05	-4.15e-05	-0.000331	-0.000294
1.89167	6.9e-05	-2.3e-05	0.0001155	8.05e-05	-5e-05	-0.0003395	-0.0003035
1.9	5.15e-05	-2.25e-05	0.0001065	7.95e-05	-5.7e-05	-0.0003465	-0.000311
1.90833	3.8e-05	-2.35e-05	9.75e-05	8.25e-05	-6.3e-05	-0.0003515	-0.0003165
1.91667	2.8e-05	-2.4e-05	8.55e-05	8.7e-05	-6.8e-05	-0.0003555	-0.00032
1.925	2.2e-05	-2.35e-05	7.05e-05	9.3e-05	-7.2e-05	-0.0003585	-0.000323
1.93333	1.9e-05	-2.25e-05	5.5e-05	9.75e-05	-7.75e-05	-0.0003625	-0.0003255
1.94167	1.6e-05	-2.1e-05	4e-05	9.9e-05	-8.55e-05	-0.0003665	-0.000327
1.95	9.5e-06	-1.95e-05	2.5e-05	9.75e-05	-9.45e-05	-0.0003705	-0.0003275
1.95833	-1e-06	-1.9e-05	1.05e-05	9.3e-05	-0.0001025	-0.000375	-0.0003285
1.96667	-1.5e-05	-1.9e-05	-4e-06	8.65e-05	-0.000108	-0.0003795	-0.000331
1.975	-3.2e-05	-2e-05	-1.9e-05	7.9e-05	-0.000112	-0.000384	-0.000334
1.98333	-4.85e-05	-2.1e-05	-3.55e-05	7.2e-05	-0.000115	-0.0003875	-0.0003375
1.99167	-6.2e-05	-2.2e-05	-5.15e-05	6.55e-05	-0.0001175	-0.000391	-0.0003405
2	-7.2e-05	-2.2e-05	-6.75e-05	6.25e-05	-0.0001205	-0.000395	-0.0003435
2.00833	-7.9e-05	-2.1e-05	-8.2e-05	6.1e-05	-0.000124	-0.0004	-0.000346
2.01667	-8.25e-05	-1.95e-05	-9.45e-05	6.15e-05	-0.000128	-0.000406	-0.000348
2.025	-8.3e-05	-1.75e-05	-0.0001055	6.15e-05	-0.0001315	-0.000412	-0.000351
2.03333	-8.1e-05	-1.45e-05	-0.000115	6.05e-05	-0.0001345	-0.000417	-0.0003535
2.04167	-7.95e-05	-1.15e-05	-0.000125	5.85e-05	-0.0001365	-0.000421	-0.0003535
2.05	-8.1e-05	-7.5e-06	-0.0001365	5.55e-05	-0.0001375	-0.0004235	-0.000351
2.05833	-8.55e-05	-1.5e-06	-0.0001495	5.2e-05	-0.0001365	-0.000424	-0.0003475
2.06667	-9.35e-05	4e-06	-0.000164	4.75e-05	-0.000134	-0.0004225	-0.0003455
2.075	-0.000103	8.5e-06	-0.000179	4.2e-05	-0.0001305	-0.000419	-0.0003455
2.08333	-0.0001105	1.15e-05	-0.000195	3.5e-05	-0.0001275	-0.0004135	-0.0003465
2.09167	-0.0001135	1.4e-05	-0.0002105	2.8e-05	-0.0001245	-0.0004055	-0.0003485
2.1	-0.000112	1.6e-05	-0.0002255	2.4e-05	-0.0001215	-0.0003975	-0.00035
2.10833	-0.0001075	1.8e-05	-0.00024	2.35e-05	-0.0001175	-0.000391	-0.0003505
2.11667	-0.0001015	2.05e-05	-0.0002515	2.35e-05	-0.000112	-0.0003875	-0.0003505
2.125	-9.7e-05	2.3e-05	-0.00026	2.3e-05	-0.0001045	-0.000385	-0.0003505
2.13333	-9.5e-05	2.5e-05	-0.000268	2.05e-05	-9.7e-05	-0.000383	-0.0003505
2.14167	-9.55e-05	2.55e-05	-0.000277	1.45e-05	-8.95e-05	-0.00038	-0.0003485
2.15	-9.65e-05	2.6e-05	-0.000287	8e-06	-8.15e-05	-0.0003745	-0.000343
2.15833	-9.8e-05	2.6e-05	-0.0002985	2.5e-06	-7.35e-05	-0.000368	-0.000336
2.16667	-9.95e-05	2.65e-05	-0.00031	5e-07	-6.45e-05	-0.0003605	-0.0003285
2.175	-0.0001005	2.95e-05	-0.0003175	5e-07	-5.7e-05	-0.000353	-0.000321
2.18333	-0.0001015	3.4e-05	-0.00032	1.5e-06	-5.15e-05	-0.0003435	-0.000315
2.19167	-0.000101	4e-05	-0.0003185	2.5e-06	-4.85e-05	-0.0003315	-0.0003105
2.2	-9.85e-05	4.65e-05	-0.000316	4.5e-06	-4.9e-05	-0.0003175	-0.0003065
2.20833	-9.25e-05	5.15e-05	-0.0003135	7e-06	-5.2e-05	-0.000303	-0.000303
2.21667	-8.3e-05	5.45e-05	-0.0003115	9e-06	-5.4e-05	-0.000289	-0.0002985
2.225	-7.15e-05	5.55e-05	-0.000311	9.5e-06	-5.5e-05	-0.000277	-0.000294
2.23333	-5.8e-05	5.4e-05	-0.0003095	8.5e-06	-5.45e-05	-0.00027	-0.0002885
2.24167	-4.4e-05	5.05e-05	-0.000305	5.5e-06	-5.3e-05	-0.000266	-0.0002825
2.25	-3.1e-05	4.5e-05	-0.0002985	1e-06	-4.95e-05	-0.000264	-0.0002765
2.25833	-1.9e-05	3.65e-05	-0.0002895	-2e-06	-4.25e-05	-0.000262	-0.000271
2.26667	-7.5e-06	2.65e-05	-0.00028	-3.5e-06	-3.25e-05	-0.0002585	-0.0002655
2.275	3e-06	1.6e-05	-0.000272	-3e-06	-2.25e-05	-0.0002525	-0.00026
2.28333	1.45e-05	6e-06	-0.000267	0	-1.35e-05	-0.000243	-0.0002545
2.29167	2.65e-05	-2.5e-06	-0.000263	4e-06	-7.5e-06	-0.00023	-0.0002505
2.3	3.95e-05	-9e-06	-0.0002595	8.5e-06	-5.5e-06	-0.0002145	-0.0002485
2.30833	5.2e-05	-1.4e-05	-0.000255	1.3e-05	-8e-06	-0.000199	-0.000249
2.31667	6.4e-05	-1.8e-05	-0.000249	1.65e-05	-1.15e-05	-0.0001845	-0.00025
2.325	7.55e-05	-2.1e-05	-0.000241	2e-05	-1.55e-05	-0.000172	-0.0002495
2.33333	8.85e-05	-2.25e-05	-0.000233	2.35e-05	-2.1e-05	-0.000162	-0.000247
2.34167	0.0001025	-2.3e-05	-0.0002265	2.55e-05	-2.8e-05	-0.000152	-0.000244
2.35	0.0001185	-2.35e-05	-0.0002205	2.65e-05	-3.45e-05	-0.000138	-0.000241
2.35833	0.000136	-2.35e-05	-0.000215	2.5e-05	-4e-05	-0.0001205	-0.0002385
2.36667	0.000153	-2.4e-05	-0.000209	2.05e-05	-4.4e-05	-0.0001025	-0.0002365
2.375	0.00017	-2.5e-05	-0.000201	1.55e-05	-4.7e-05	-8.55e-05	-0.000235
2.38333	0.000187	-2.65e-05	-0.0001905	1.05e-05	-5.05e-05	-7.05e-05	-0.0002345
2.39167	0.0002045	-2.7e-05	-0.000179	6.5e-06	-5.4e-05	-5.9e-05	-0.000234
2.4	0.000223	-2.65e-05	-0.000168	2e-06	-5.9e-05	-4.95e-05	-0.0002345
2.40833	0.0002405	-2.6e-05	-0.000158	-2.5e-06	-6.5e-05	-4.15e-05	-0.000235
2.41667	0.000258	-2.5e-05	-0.0001505	-6.5e-06	-7.2e-05	-3.3e-05	-0.000234
2.425	0.0002745	-2.3e-05	-0.000145	-9.5e-06	-7.95e-05	-2.65e-05	-0.0002285
2.43333	0.000291	-2e-05	-0.0001385	-1.15e-05	-8.65e-05	-2.2e-05	-0.00022
2.44167	0.000308	-1.6e-05	-0.00013	-1.15e-05	-9.25e-05	-1.95e-05	-0.000212
2.45	0.0003265	-1.25e-05	-0.0001195	-1.05e-05	-9.85e-05	-1.85e-05	-0.0002055
2.45833	0.000346	-1.2e-05	-0.000109	-9.5e-06	-0.0001065	-1.85e-05	-0.0002015
2.46667	0.0003635	-1.25e-05	-9.9e-05	-1e-05	-0.0001165	-1.75e-05	-0.000201
2.475	0.0003795	-1.35e-05	-9.15e-05	-1.1e-05	-0.000129	-1.6e-05	-0.000202
2.48333	0.000394	-1.35e-05	-8.65e-05	-1.3e-05	-0.000144	-1.45e-05	-0.0002025
2.49167	0.0004075	-1.15e-05	-8.4e-05	-1.45e-05	-0.0001585	-1.3e-05	-0.0002005
2.5	0.0004195	-7e-06	-8.2e-05	-1.45e-05	-0.00017	-1.2e-05	-0.0001975
2.50833	0.000429	-2.5e-06	-8e-05	-1.25e-05	-0.0001785	-1.2e-05	-0.000193
2.51667	0.0004365	1e-06	-7.75e-05	-9e-06	-0.0001845	-1.4e-05	-0.000189
2.525	0.0004415	4e-06	-7.5e-05	-3.5e-06	-0.0001875	-1.65e-05	-0.000187
2.53333	0.0004455	6e-06	-7.3e-05	2.5e-06	-0.00019	-1.85e-05	-0.000186
2.54167	0.00045	8e-06	-7.35e-05	6.5e-06	-0.000192	-2e-05	-0.000184
2.55	0.0004585	9.5e-06	-7.55e-05	9e-06	-0.0001955	-2.05e-05	-0.000179
2.55833	0.00047	1.05e-05	-7.75e-05	1.05e-05	-0.0002015	-2e-05	-0.0001715
2.56667	0.0004835	1.05e-05	-7.9e-05	1.25e-05	-0.0002095	-1.95e-05	-0.0001605
2.575	0.000498	9.5e-06	-7.9e-05	1.55e-05	-0.0002175	-1.9e-05	-0.0001495
2.58333	0.0005095	8.5e-06	-7.75e-05	1.95e-05	-0.0002245	-1.95e-05	-0.0001415
2.59167	0.000516	8.5e-06	-7.5e-05	2.4e-05	-0.00023	-2.15e-05	-0.0001375
2.6	0.0005175	1.05e-05	-7.15e-05	2.85e-05	-0.000234	-2.45e-05	-0.000137
2.60833	0.000514	1.2e-05	-6.8e-05	3.3e-05	-0.0002375	-2.75e-05	-0.000139
2.61667	0.000508	1.3e-05	-6.65e-05	3.85e-05	-0.0002415	-3e-05	-0.0001415
2.625	0.0005035	1.25e-05	-6.7e-05	4.55e-05	-0.0002455	-3.3e-05	-0.000143
2.63333	0.000503	9e-06	-7e-05	5.4e-05	-0.0002485	-3.7e-05	-0.000144
2.64167	0.000505	4e-06	-7.35e-05	6.3e-05	-0.0002495	-4.1e-05	-0.0001465
2.65	0.0005065	1e-06	-7.7e-05	7.2e-05	-0.0002485	-4.45e-05	-0.000151
2.65833	0.000507	3e-06	-7.75e-05	7.9e-05	-0.000243	-4.7e-05	-0.000155
2.66667	0.0005055	7.5e-06	-7.55e-05	8.45e-05	-0.000234	-4.85e-05	-0.0001575
2.675	0.0005005	1.4e-05	-7.2e-05	8.85e-05	-0.000222	-4.85e-05	-0.0001575
2.68333	0.000494	2.1e-05	-6.8e-05	9e-05	-0.000208	-4.9e-05	-0.0001565
2.69167	0.0004855	2.65e-05	-6.5e-05	8.95e-05	-0.0001945	-5.1e-05	-0.000155
2.7	0.0004765	3.1e-05	-6.5e-05	8.85e-05	-0.000185	-5.5e-05	-0.0001535
2.70833	0.000465	3.6e-05	-6.8e-05	8.75e-05	-0.0001775	-5.95e-05	-0.000154
2.71667	0.0004525	4.25e-05	-7.2e-05	8.8e-05	-0.0001715	-6.35e-05	-0.0001555
2.725	0.00044	5e-05	-7.7e-05	9e-05	-0.0001645	-6.65e-05	-0.000156
2.73333	0.0004285	5.7e-05	-8.15e-05	9.35e-05	-0.0001565	-6.85e-05	-0.0001555
2.74167	0.0004175	6.25e-05	-8.6e-05	9.8e-05	-0.0001455	-6.8e-05	-0.000155
2.75	0.0004055	6.55e-05	-8.95e-05	0.0001035	-0.000133	-6.5e-05	-0.0001555
2.75833	0.000393	6.65e-05	-9.25e-05	0.0001085	-0.000121	-6e-05	-0.000157
2.76667	0.000383	6.6e-05	-9.55e-05	0.000113	-0.0001095	-5.55e-05	-0.0001595
2.775	0.000375	6.45e-05	-9.8e-05	0.000117	-9.95e-05	-5.4e-05	-0.000163
2.78333	0.0003675	6.25e-05	-0.0001005	0.0001205	-8.95e-05	-5.5e-05	-0.000169
2.79167	0.0003585	5.8e-05	-0.0001035	0.000124	-8e-05	-6e-05	-0.000177
2.8	0.0003475	5.25e-05	-0.0001065	0.000127	-7.05e-05	-6.7e-05	-0.000184
2.80833	0.0003335	4.55e-05	-0.0001095	0.0001295	-6.05e-05	-7.45e-05	-0.00019
2.81667	0.0003175	3.85e-05	-0.0001125	0.0001325	-5e-05	-8.2e-05	-0.000194
2.825	0.0003025	3.1e-05	-0.0001155	0.0001355	-3.85e-05	-8.8e-05	-0.000198
2.83333	0.0002905	2.25e-05	-0.000117	0.000139	-2.8e-05	-9.35e-05	-0.0002025
2.84167	0.000279	1.35e-05	-0.000117	0.000143	-1.8e-05	-9.75e-05	-0.000211
2.85	0.0002655	3e-06	-0.000116	0.000147	-8.5e-06	-0.0001005	-0.000224
2.85833	0.00025	-1e-05	-0.000116	0.00015	-1e-06	-0.000103	-0.0002375
2.86667	0.0002335	-2.2e-05	-0.0001175	0.000152	6e-06	-0.0001065	-0.0002495
2.875	0.000217	-3.2e-05	-0.000121	0.0001545	1.45e-05	-0.0001135	-0.00026
2.88333	0.0002015	-4e-05	-0.000127	0.0001575	2.65e-05	-0.000122	-0.000268
2.89167	0.000187	-4.75e-05	-0.0001345	0.0001615	3.95e-05	-0.000133	-0.000275
2.9	0.000173	-5.45e-05	-0.0001435	0.000165	5.25e-05	-0.000145	-0.0002835
2.90833	0.000159	-6.3e-05	-0.0001535	0.000169	6.45e-05	-0.000155	-0.0002945
2.91667	0.000144	-7.4e-05	-0.0001655	0.000174	7.25e-05	-0.0001635	-0.0003065
2.925	0.0001295	-8.6e-05	-0.0001795	0.0001795	7.65e-05	-0.0001705	-0.0003175
2.93333	0.000115	-9.65e-05	-0.0001945	0.0001855	7.95e-05	-0.0001765	-0.0003275
2.94167	0.0001015	-0.0001055	-0.0002105	0.000192	8.35e-05	-0.0001825	-0.0003365
2.95	9e-05	-0.0001125	-0.000225	0.000198	8.7e-05	-0.0001885	-0.000345
2.95833	8.05e-05	-0.0001185	-0.0002355	0.0002035	8.9e-05	-0.000195	-0.0003535
2.96667	7.35e-05	-0.0001245	-0.0002415	0.000208	8.85e-05	-0.000201	-0.0003635
2.975	6.95e-05	-0.000131	-0.000244	0.0002125	8.65e-05	-0.0002065	-0.000373
2.98333	6.55e-05	-0.000139	-0.0002435	0.0002165	8.3e-05	-0.0002105	-0.000381
2.99167	6.1e-05	-0.0001475	-0.0002425	0.000221	7.95e-05	-0.000213	-0.0003875
3	5.5e-05	-0.0001575	-0.0002425	0.0002265	7.8e-05	-0.0002135	-0.0003925
3.00833	4.8e-05	-0.0001675	-0.0002435	0.000233	7.8e-05	-0.0002125	-0.0003985
3.01667	4e-05	-0.0001785	-0.000245	0.00024	7.65e-05	-0.0002095	-0.000406
3.025	3.4e-05	-0.0001895	-0.0002475	0.0002475	7.25e-05	-0.000206	-0.0004165
3.03333	3.05e-05	-0.0002	-0.00025	0.000254	6.55e-05	-0.0002015	-0.000429
3.04167	3e-05	-0.00021	-0.000252	0.000259	5.6e-05	-0.0001985	-0.0004395
3.05	3.45e-05	-0.00022	-0.0002525	0.000262	4.5e-05	-0.0001975	-0.000448
3.05833	4.3e-05	-0.000231	-0.000252	0.000262	3.6e-05	-0.000199	-0.000453
3.06667	5.3e-05	-0.000242	-0.0002505	0.000259	2.85e-05	-0.0002015	-0.0004555
3.075	6.4e-05	-0.000253	-0.0002495	0.000254	2.25e-05	-0.0002045	-0.0004565
3.08333	7.3e-05	-0.0002635	-0.000249	0.0002465	1.75e-05	-0.000206	-0.000457
3.09167	7.95e-05	-0.000274	-0.0002495	0.0002385	1.2e-05	-0.0002045	-0.0004575
3.1	8.4e-05	-0.000284	-0.000249	0.0002325	4.5e-06	-0.0002	-0.0004565
3.10833	8.7e-05	-0.0002935	-0.000248	0.0002285	-5.5e-06	-0.0001955	-0.0004535
3.11667	9.2e-05	-0.000301	-0.000247	0.000226	-1.5e-05	-0.000192	-0.000448
3.125	0.0001	-0.000307	-0.0002465	0.000224	-2.45e-05	-0.0001885	-0.000442
3.13333	0.0001145	-0.000309	-0.000246	0.000223	-3.05e-05	-0.0001845	-0.000435
3.14167	0.000133	-0.000308	-0.000244	0.0002245	-3.15e-05	-0.000178	-0.000427
3.15	0.000155	-0.0003065	-0.000241	0.00023	-2.85e-05	-0.000168	-0.0004175
3.15833	0.000178	-0.000305	-0.000238	0.00024	-2.4e-05	-0.000154	-0.0004055
3.16667	0.000199	-0.000304	-0.000235	0.0002545	-1.9e-05	-0.00014	-0.00039
3.175	0.0002175	-0.000304	-0.0002325	0.0002695	-1.4e-05	-0.000127	-0.000372
3.18333	0.000234	-0.000305	-0.000231	0.0002825	-9.5e-06	-0.000115	-0.000353
3.19167	0.0002485	-0.000305	-0.000231	0.0002915	-6.5e-06	-0.0001045	-0.000334
3.2	0.0002605	-0.000304	-0.0002315	0.0002945	-6e-06	-9.6e-05	-0.00032
3.20833	0.0002685	-0.000305	-0.000234	0.0002895	-1e-05	-9.25e-05	-0.000313
3.21667	0.0002705	-0.0003105	-0.000242	0.0002735	-2.25e-05	-9.5e-05	-0.000316
3.225	0.0002605	-0.0003225	-0.000258	0.0002435	-4.55e-05	-0.0001095	-0.000333
3.23333	0.0002345	-0.000346	-0.0002845	0.000201	-8e-05	-0.0001395	-0.000364
3.24167	0.000197	-0.0003815	-0.0003265	0.0001455	-0.0001285	-0.0001835	-0.0004095
3.25	0.000148	-0.0004265	-0.0003785	8.05e-05	-0.000186	-0.0002395	-0.0004705
3.25833	9.3e-05	-0.000482	-0.0004375	1.3e-05	-0.0002475	-0.000305	-0.000537
3.26667	3.95e-05	-0.0005385	-0.0004995	-5.7e-05	-0.00031	-0.000369	-0.000608
3.275	-9.5e-06	-0.0005915	-0.000554	-0.0001225	-0.000363	-0.0004295	-0.000675
3.28333	-4.9e-05	-0.0006375	-0.000599	-0.0001825	-0.000405	-0.0004795	-0.000731
3.29167	-7.75e-05	-0.000672	-0.0006335	-0.000237	-0.000435	-0.0005155	-0.000775
3.3	-9.7e-05	-0.000696	-0.000658	-0.000283	-0.0004545	-0.000541	-0.000804
3.30833	-0.0001095	-0.0007125	-0.0006765	-0.0003235	-0.0004685	-0.000559	-0.0008195
3.31667	-0.000118	-0.0007225	-0.0006935	-0.00036	-0.0004825	-0.000573	-0.000827
3.325	-0.0001265	-0.000731	-0.000711	-0.0003955	-0.0004995	-0.000589	-0.000832
3.33333	-0.00014	-0.0007425	-0.000731	-0.0004325	-0.0005205	-0.0006095	-0.0008405
3.34167	-0.000159	-0.0007595	-0.000756	-0.000475	-0.000546	-0.000637	-0.000859
3.35	-0.0001845	-0.000781	-0.000785	-0.0005245	-0.000577	-0.000673	-0.000889
3.35833	-0.000217	-0.000809	-0.000818	-0.0005795	-0.000615	-0.000718	-0.0009295
3.36667	-0.000257	-0.000839	-0.000853	-0.000641	-0.000661	-0.00077	-0.0009795
3.375	-0.000304	-0.0008705	-0.0008855	-0.0007	-0.0007085	-0.0008305	-0.00103
3.38333	-0.0003475	-0.000898	-0.0009135	-0.0007525	-0.0007565	-0.000889	-0.00108
3.39167	-0.000382	-0.000915	-0.0009275	-0.000791	-0.000794	-0.0009385	-0.00111
3.4	-0.0004	-0.000917	-0.000921	-0.000805	-0.0008115	-0.0009725	-0.00112
3.40833	-0.0003915	-0.0008955	-0.0008925	-0.0007925	-0.0008055	-0.000978	-0.0011
3.41667	-0.0003565	-0.000843	-0.000843	-0.0007525	-0.000772	-0.0009515	-0.00105
3.425	-0.0003	-0.0007655	-0.000773	-0.000684	-0.0007115	-0.0008995	-0.0009655
3.43333	-0.000224	-0.000668	-0.000694	-0.0006015	-0.0006365	-0.0008235	-0.000853
3.44167	-0.0001485	-0.000558	-0.0006095	-0.000517	-0.0005535	-0.000742	-0.0007335
3.45	-8.8e-05	-0.000465	-0.0005405	-0.0004455	-0.0004865	-0.0006755	-0.0006165
3.45833	-7.15e-05	-0.000403	-0.0005105	-0.000422	-0.0004665	-0.000646	-0.0005425
3.46667	-0.0001545	-0.0004165	-0.0005475	-0.0004705	-0.000525	-0.000708	-0.000541
3.475	-0.0003795	-0.0005515	-0.0007185	-0.00065	-0.000737	-0.000904	-0.0006625
3.48333	-0.0008165	-0.000859	-0.00108	-0.00102	-0.00116	-0.0013	-0.0009885
3.49167	-0.00156	-0.00143	-0.0017	-0.00162	-0.00185	-0.00198	-0.00158
3.5	-0.00266	-0.00236	-0.00268	-0.00251	-0.00289	-0.00302	-0.00251
3.50833	-0.00427	-0.0037	-0.00411	-0.00379	-0.00438	-0.00454	-0.00393
3.51667	-0.00645	-0.00563	-0.00611	-0.00561	-0.00652	-0.00666	-0.00587
3.525	-0.00922	-0.00811	-0.00877	-0.00819	-0.00939	-0.00935	-0.00852
3.53333	-0.01267	-0.01124	-0.01183	-0.01129	-0.01264	-0.01276	-0.01173
3.54167	-0.01614	-0.01485	-0.01528	-0.01485	-0.01619	-0.01634	-0.01509
3.55	-0.01913	-0.0182	-0.01847	-0.01848	-0.01937	-0.01951	-0.01845
3.55833	-0.02125	-0.02104	-0.0207	-0.02121	-0.02139	-0.02194	-0.02095
3.56667	-0.02176	-0.02268	-0.02173	-0.02276	-0.02204	-0.02284	-0.02212
3.575	-0.02055	-0.02258	-0.0212	-0.02272	-0.02106	-0.02194	-0.02186
3.58333	-0.01807	-0.02089	-0.01901	-0.02077	-0.01836	-0.01964	-0.01998
3.59167	-0.01449	-0.01794	-0.01584	-0.01747	-0.01474	-0.01615	-0.01672
3.6	-0.01046	-0.01394	-0.01208	-0.01347	-0.01067	-0.012	-0.01293
3.60833	-0.00663	-0.00983	-0.00818	-0.0091	-0.00661	-0.008	-0.00884
3.61667	-0.00316	-0.00595	-0.00474	-0.00523	-0.00319	-0.00432	-0.0051
3.625	-0.0003945	-0.0026	-0.00182	-0.00204	-0.000461	-0.00133	-0.00204
3.63333	0.0017	-1.6e-05	0.0004555	0.0004295	0.00158	0.000956	0.0003485
3.64167	0.00325	0.00193	0.00216	0.00226	0.00307	0.00265	0.00212
3.65	0.00439	0.00334	0.00343	0.00362	0.00415	0.00389	0.00343
3.65833	0.00526	0.00441	0.00438	0.00463	0.00496	0.00485	0.00442
3.66667	0.00596	0.00524	0.00515	0.00544	0.00561	0.00558	0.0052
3.675	0.00655	0.00592	0.00579	0.00611	0.00615	0.0062	0.00585
3.68333	0.00709	0.00651	0.00636	0.0067	0.00664	0.00674	0.00642
3.69167	0.0076	0.00705	0.00689	0.00725	0.00711	0.00725	0.00697
3.7	0.00813	0.00759	0.00742	0.00779	0.0076	0.00776	0.00751
3.70833	0.00869	0.00814	0.00797	0.00836	0.00814	0.00829	0.00808
3.71667	0.00932	0.00875	0.00857	0.00898	0.00873	0.00889	0.00869
3.725	0.01003	0.00942	0.00927	0.00968	0.00943	0.00955	0.00939
3.73333	0.01087	0.0102	0.01005	0.01048	0.01024	0.01035	0.01018
3.74167	0.01185	0.01111	0.01098	0.01143	0.01121	0.01127	0.0111
3.75	0.01301	0.01216	0.01205	0.01255	0.01233	0.01236	0.0122
3.75833	0.01438	0.01341	0.01331	0.01385	0.01365	0.01367	0.01345
3.76667	0.01595	0.01485	0.01479	0.01539	0.0152	0.01516	0.01493
3.775	0.01781	0.01655	0.01648	0.01714	0.01695	0.01694	0.01663
3.78333	0.0199	0.01851	0.01847	0.01919	0.019	0.01894	0.01858
3.79167	0.02234	0.02073	0.02071	0.02151	0.02129	0.02126	0.02084
3.8	0.02508	0.02331	0.02328	0.02412	0.02392	0.02388	0.02337
3.80833	0.02816	0.02615	0.02618	0.02712	0.02687	0.0268	0.02629
3.81667	0.03166	0.0294	0.02939	0.0304	0.03013	0.03014	0.02952
3.825	0.03548	0.03299	0.03305	0.03414	0.03383	0.03376	0.03315
3.83333	0.0398	0.03695	0.037	0.03821	0.03782	0.03782	0.0372
3.84167	0.04446	0.04138	0.04144	0.04271	0.04227	0.04223	0.04157
3.85	0.04956	0.0461	0.04624	0.04764	0.04705	0.04697	0.04646
3.85833	0.05508	0.05133	0.05139	0.05285	0.05215	0.05214	0.05159
3.86667	0.06082	0.05681	0.05697	0.05854	0.05765	0.05747	0.05715
3.875	0.06696	0.0626	0.06267	0.06435	0.06322	0.06316	0.06295
3.88333	0.07309	0.06862	0.06871	0.07042	0.06907	0.06887	0.06886
3.89167	0.07932	0.07459	0.07469	0.07653	0.07481	0.07463	0.07496
3.9	0.08535	0.08064	0.0806	0.08245	0.08044	0.0803	0.08078
3.90833	0.09087	0.08624	0.08628	0.08819	0.08577	0.08553	0.08647
3.91667	0.09586	0.09141	0.09127	0.09317	0.09035	0.09038	0.09152
3.925	0.09966	0.09575	0.09557	0.09734	0.09419	0.09429	0.09568
3.93333	0.10219	0.09881	0.09862	0.10032	0.09675	0.09712	0.09881
3.94167	0.10325	0.10058	0.10021	0.10176	0.09784	0.09876	0.10042
3.95	0.10266	0.10085	0.10045	0.10184	0.09763	0.099	0.10053
3.95833	0.10081	0.09964	0.09938	0.10081	0.0962	0.09811	0.09948
3.96667	0.09835	0.09764	0.09734	0.09891	0.09394	0.09666	0.09744
3.975	0.0956	0.09528	0.09521	0.09697	0.09169	0.09495	0.09508
3.98333	0.09336	0.09306	0.09331	0.09547	0.0898	0.09359	0.09314
3.99167	0.09201	0.09162	0.09204	0.09456	0.08859	0.093	0.09181
4	0.09142	0.09104	0.09163	0.09433	0.08826	0.09305	0.09123
4.00833	0.09132	0.09099	0.09174	0.09453	0.08846	0.09336	0.09134
4.01667	0.09134	0.0912	0.0918	0.09438	0.08861	0.09361	0.09153
4.025	0.09067	0.09107	0.0914	0.09336	0.08831	0.09302	0.0912
4.03333	0.08881	0.08988	0.08988	0.09101	0.08694	0.09101	0.08995
4.04167	0.08545	0.0873	0.08664	0.08669	0.08392	0.08738	0.08718
4.05	0.08008	0.08298	0.08167	0.08041	0.07922	0.08176	0.08256
4.05833	0.07282	0.07651	0.07469	0.07243	0.07251	0.07418	0.07625
4.06667	0.06409	0.06847	0.06583	0.06266	0.06393	0.06532	0.06791
4.075	0.05385	0.05885	0.0561	0.05245	0.05443	0.05511	0.05833
4.08333	0.04359	0.04835	0.0455	0.04214	0.04403	0.04483	0.04821
4.09167	0.03366	0.03829	0.0354	0.03254	0.0341	0.03507	0.03783
4.1	0.02476	0.02878	0.02643	0.02463	0.02529	0.02623	0.02862
4.10833	0.01759	0.02084	0.01879	0.01836	0.01779	0.01908	0.02069
4.11667	0.01194	0.01456	0.01293	0.01404	0.01206	0.01345	0.01436
4.125	0.0078	0.00979	0.00854	0.01148	0.00778	0.0093	0.00963
4.13333	0.00482	0.00635	0.00541	0.01025	0.00472	0.00631	0.00616
4.14167	0.00269	0.00386	0.0032	0.00997	0.00253	0.00417	0.00371
4.15	0.00117	0.00211	0.00163	0.01018	0.0009595	0.00263	0.00194
4.15833	5.15e-05	0.000831	0.000511	0.01026	-0.0001905	0.00147	0.000666
4.16667	-0.0007865	-0.000101	-0.0003105	0.00994	-0.00107	0.0005535	-0.00028
4.175	-0.00145	-0.0007965	-0.0009175	0.00912	-0.00175	-0.000228	-0.001
4.18333	-0.00198	-0.00133	-0.00139	0.00769	-0.0023	-0.0008915	-0.00156
4.19167	-0.0024	-0.00172	-0.00175	0.00594	-0.00273	-0.00146	-0.002
4.2	-0.00274	-0.00201	-0.00201	0.00422	-0.00307	-0.00192	-0.00234
4.20833	-0.00297	-0.00219	-0.00214	0.00264	-0.00331	-0.00223	-0.00257
4.21667	-0.0031	-0.00225	-0.00208	0.00145	-0.0034	-0.00243	-0.00271
4.225	-0.00313	-0.00228	-0.000859	0.0006115	-0.00305	-0.00275	-0.00275
4.23333	-0.0032	-0.00236	0.00539	-0.000395	-0.00119	-0.00347	-0.00304
4.24167	-0.00446	-0.0031	0.01949	-0.00221	0.00289	-0.00563	-0.0043
4.25	-0.00819	-0.00612	0.03635	-0.00555	0.0066	-0.01074	-0.00707
4.25833	-0.01451	-0.01237	0.04957	-0.01165	0.00652	-0.0189	-0.01219
4.26667	-0.02322	-0.02113	0.05594	-0.02107	0.00167	-0.02899	-0.02059
4.275	-0.03418	-0.03226	0.05032	-0.03204	-0.00818	-0.04076	-0.03105
4.28333	-0.04489	-0.04432	0.03106	-0.04389	-0.02311	-0.05182	-0.04216
4.29167	-0.05427	-0.05474	0.00665	-0.05507	-0.03849	-0.06065	-0.05322
4.3	-0.06183	-0.06313	-0.01667	-0.06368	-0.05106	-0.06714	-0.06217
4.30833	-0.06719	-0.06917	-0.03651	-0.06907	-0.06039	-0.07127	-0.06864
4.31667	-0.07072	-0.07316	-0.05092	-0.06942	-0.06661	-0.06565	-0.07292
4.325	-0.07279	-0.07558	-0.06055	-0.06023	-0.07046	-0.01763	-0.07548
4.33333	-0.07371	-0.07681	-0.06648	-0.01298	-0.0726	0.09879	-0.0768
4.34167	-0.07333	-0.07715	-0.06962	0.10721	-0.07349	0.2711	-0.07716
4.35	-0.07055	-0.07666	-0.069	0.29413	-0.07327	0.48852	-0.07661
4.35833	-0.0475	-0.07504	-0.06221	0.51799	-0.07175	0.73164	-0.07453
4.36667	0.03359	-0.07036	-0.03627	0.76754	-0.06646	0.94064	-0.069
4.375	0.18682	-0.05955	0.04379	0.98367	-0.05055	1.10026	-0.04369
4.38333	0.38605	-0.02555	0.19775	1.13706	-0.01615	1.21113	0.02652
4.39167	0.62391	0.06481	0.39785	1.23522	0.05799	1.2808	0.14817
4.4	0.85798	0.22214	0.62998	1.29321	0.19732	1.32154	0.31347
4.40833	1.03941	0.41875	0.86266	1.32516	0.38883	1.34362	0.52432
4.41667	1.1657	0.64699	1.04294	1.34146	0.60246	1.35435	0.73709
4.425	1.24589	0.86614	1.16503	1.34864	0.82656	1.35857	0.92165
4.43333	1.29302	1.03398	1.24071	1.3508	1.01305	1.35902	1.07054
4.44167	1.31885	1.14994	1.28421	1.35014	1.14364	1.35745	1.17421
4.45	1.33161	1.22311	1.30743	1.34788	1.2268	1.35481	1.23944
4.45833	1.33675	1.2659	1.31848	1.34477	1.27564	1.3515	1.27734
4.46667	1.33765	1.28912	1.32242	1.34096	1.30221	1.34785	1.29742
4.475	1.33605	1.30022	1.32243	1.33684	1.31523	1.34376	1.30669
4.48333	1.33311	1.3042	1.32004	1.33232	1.32015	1.33944	1.30959
4.49167	1.32916	1.30416	1.31639	1.32752	1.32049	1.33478	1.30871
4.5	1.32455	1.30166	1.31189	1.32246	1.31805	1.32977	1.30575
4.50833	1.31936	1.29775	1.30675	1.3167	1.31392	1.32445	1.30129
4.51667	1.31347	1.29263	1.3011	1.31029	1.30872	1.31857	1.29588
4.525	1.30704	1.28637	1.29461	1.30348	1.30237	1.31225	1.28947
4.53333	1.29954	1.27859	1.28707	1.29589	1.29468	1.30509	1.28152
4.54167	1.29017	1.26775	1.27751	1.28687	1.28463	1.29659	1.2709
4.55	1.27732	1.25052	1.26324	1.2746	1.26915	1.28577	1.2553
4.55833	1.25736	1.22308	1.23992	1.25469	1.24333	1.26994	1.22906
4.56667	1.22327	1.17994	1.20336	1.22283	1.20296	1.24328	1.18568
4.575	1.16988	1.11275	1.14675	1.17328	1.14164	1.20038	1.12284
4.58333	1.09551	1.0226	1.06355	1.09787	1.05295	1.13814	1.03514
4.59167	0.99379	0.91293	0.9609	1.00052	0.94531	1.04937	0.92293
4.6	0.87428	0.78374	0.83876	0.88488	0.81959	0.93884	0.80019
4.60833	0.74635	0.65423	0.70617	0.75353	0.68498	0.8166	0.66759
4.61667	0.61376	0.52854	0.57968	0.62602	0.55822	0.68411	0.54079
4.625	0.49389	0.41518	0.46064	0.50515	0.44046	0.55981	0.42781
4.63333	0.38786	0.32122	0.35985	0.39982	0.34173	0.44746	0.33012
4.64167	0.30031	0.24433	0.27747	0.31373	0.26182	0.35151	0.25286
4.65	0.23177	0.18587	0.21255	0.24182	0.19937	0.27519	0.19225
4.65833	0.17874	0.14186	0.16405	0.18483	0.15302	0.21483	0.14711
4.66667	0.1398	0.10974	0.12777	0.14402	0.11855	0.16971	0.11408
4.675	0.11096	0.08674	0.10167	0.1166	0.09384	0.13587	0.0901
4.68333	0.09009	0.07012	0.08265	0.09734	0.07586	0.11095	0.07306
4.69167	0.07484	0.05833	0.06889	0.08307	0.06285	0.0926	0.06066
4.7	0.0635	0.04965	0.05881	0.07239	0.05327	0.07876	0.05171
4.70833	0.05502	0.04325	0.05117	0.06397	0.04598	0.06837	0.04498
4.71667	0.04835	0.03828	0.04533	0.05733	0.04039	0.06014	0.03983
4.725	0.04312	0.03432	0.04057	0.05181	0.03584	0.05366	0.03572
4.73333	0.03879	0.03107	0.0367	0.04718	0.03217	0.04831	0.03229
4.74167	0.03521	0.02826	0.0334	0.04323	0.02907	0.04383	0.02944
4.75	0.03218	0.02588	0.03055	0.03975	0.02644	0.04009	0.02693
4.75833	0.02956	0.02377	0.02812	0.03675	0.02421	0.03683	0.02478
4.76667	0.02735	0.02194	0.02595	0.03406	0.02225	0.03407	0.02288
4.775	0.02538	0.02032	0.02409	0.03171	0.02058	0.03162	0.0212
4.78333	0.02367	0.01887	0.02241	0.02961	0.01907	0.02948	0.01972
4.79167	0.02215	0.01759	0.02093	0.02772	0.01775	0.02758	0.01837
4.8	0.0208	0.01641	0.0196	0.02605	0.01656	0.02586	0.01719
4.80833	0.01965	0.01539	0.01843	0.02448	0.01549	0.02434	0.0161
4.81667	0.01877	0.01448	0.01755	0.02305	0.01457	0.02322	0.01514
4.825	0.01852	0.01361	0.01725	0.02185	0.01374	0.02363	0.01431
4.83333	0.01905	0.01262	0.0189	0.02084	0.0129	0.02658	0.01345
4.84167	0.01995	0.01135	0.02366	0.01988	0.0119	0.03378	0.01236
4.85	0.02087	0.00946	0.0321	0.01874	0.01055	0.04785	0.0108
4.85833	0.02112	0.00666	0.04532	0.01717	0.00855	0.06922	0.00852
4.86667	0.01945	0.00305	0.06147	0.01491	0.00578	0.09628	0.00514
4.875	0.01543	-0.00155	0.07373	0.01152	0.00225	0.12871	0.000839
4.88333	0.00975	-0.0068	0.07921	0.0068	-0.0022	0.15705	-0.00425
4.89167	0.00254	-0.01206	0.07654	0.00124	-0.00691	0.1741	-0.00996
4.9	-0.00503	-0.01723	0.06436	-0.00474	-0.01157	0.17859	-0.01536
4.90833	-0.01173	-0.02166	0.04621	-0.01097	-0.01589	0.16942	-0.02028
4.91667	-0.01736	-0.0252	0.02821	-0.01633	-0.01932	0.14821	-0.02429
4.925	-0.02154	-0.02785	0.01214	-0.02053	-0.02191	0.12364	-0.0272
4.93333	-0.02442	-0.02963	-0.0003745	-0.02357	-0.02372	0.09975	-0.02915
4.94167	-0.02627	-0.03073	-0.00935	-0.02555	-0.02491	0.07861	-0.03032
4.95	-0.02734	-0.03131	-0.0155	-0.02675	-0.02564	0.06107	-0.03091
4.95833	-0.02787	-0.03148	-0.01953	-0.02736	-0.02604	0.04645	-0.0311
4.96667	-0.02802	-0.03138	-0.02215	-0.02755	-0.02621	0.03481	-0.03099
4.975	-0.02788	-0.03107	-0.02374	-0.02746	-0.02619	0.02528	-0.03068
4.98333	-0.02757	-0.03062	-0.02465	-0.02717	-0.02603	0.01766	-0.03023
4.99167	-0.02711	-0.03007	-0.02508	-0.02674	-0.02577	0.01156	-0.02967
5	-0.02656	-0.02942	-0.02517	-0.0262	-0.02541	0.00662	-0.02904
5.00833	-0.02594	-0.02874	-0.02501	-0.02558	-0.02498	0.00273	-0.02834
5.01667	-0.02524	-0.02799	-0.02469	-0.0249	-0.02449	-0.0004125	-0.0276
5.025	-0.02452	-0.02721	-0.02423	-0.02416	-0.02392	-0.00287	-0.02681
5.03333	-0.02373	-0.0264	-0.02368	-0.02338	-0.02332	-0.00479	-0.02599
5.04167	-0.02292	-0.02555	-0.02304	-0.02257	-0.02265	-0.00627	-0.02514
5.05	-0.02209	-0.02469	-0.02234	-0.02172	-0.02195	-0.00736	-0.02425
5.05833	-0.02122	-0.02379	-0.02158	-0.02085	-0.02122	-0.00814	-0.02335
5.06667	-0.02034	-0.02288	-0.02078	-0.01994	-0.02044	-0.00865	-0.02242
5.075	-0.01943	-0.02194	-0.01995	-0.01903	-0.01964	-0.00894	-0.02147
5.08333	-0.01851	-0.02097	-0.01907	-0.01808	-0.01879	-0.00904	-0.02051
5.09167	-0.01757	-0.02	-0.01818	-0.01712	-0.01793	-0.00898	-0.01952
5.1	-0.01661	-0.019	-0.01726	-0.01614	-0.01704	-0.00878	-0.01853
5.10833	-0.01564	-0.018	-0.01632	-0.01513	-0.01612	-0.00847	-0.01751
5.11667	-0.01465	-0.01698	-0.01537	-0.01413	-0.01519	-0.00805	-0.01649
5.125	-0.01368	-0.01596	-0.01438	-0.01309	-0.01424	-0.00756	-0.01545
5.13333	-0.01268	-0.01493	-0.01341	-0.01197	-0.01329	-0.00698	-0.01441
5.14167	-0.01169	-0.01388	-0.01242	-0.01086	-0.01233	-0.00636	-0.01338
5.15	-0.0107	-0.01285	-0.01142	-0.00983	-0.01136	-0.00569	-0.01233
5.15833	-0.0097	-0.01181	-0.01044	-0.00886	-0.01041	-0.00497	-0.0113
5.16667	-0.00873	-0.01078	-0.00943	-0.00787	-0.00944	-0.00425	-0.01027
5.175	-0.00775	-0.00977	-0.00847	-0.0069	-0.0085	-0.00349	-0.00925
5.18333	-0.00681	-0.00877	-0.00749	-0.00592	-0.00757	-0.00274	-0.00826
5.19167	-0.00589	-0.0078	-0.00656	-0.00496	-0.00668	-0.00198	-0.00727
5.2	-0.005	-0.00684	-0.00565	-0.00404	-0.00581	-0.00123	-0.00633
5.20833	-0.00416	-0.00593	-0.00476	-0.00313	-0.00497	-0.000505	-0.00541
5.21667	-0.00334	-0.00505	-0.00393	-0.00231	-0.00419	0.000211	-0.00454
5.225	-0.00259	-0.00421	-0.00312	-0.00152	-0.00344	0.0008785	-0.00372
5.23333	-0.00187	-0.00344	-0.00238	-0.0007305	-0.00275	0.00151	-0.00294
5.24167	-0.00122	-0.00271	-0.00168	4e-06	-0.00212	0.0021	-0.00224
5.25	-0.0006395	-0.00206	-0.00104	0.0006255	-0.00154	0.00263	-0.00157
5.25833	-0.0001115	-0.00147	-0.0004755	0.00114	-0.00104	0.0031	-0.000938
5.26667	0.0003395	-0.000946	3.75e-05	0.0016	-0.000586	0.00351	-0.0003865
5.275	0.0007345	-0.0004875	0.000473	0.00199	-0.000204	0.00387	5.65e-05
5.28333	0.00106	-8.45e-05	0.0008485	0.00232	0.000125	0.00417	0.0004175
5.29167	0.00134	0.0002535	0.00116	0.0026	0.0003985	0.00442	0.0007275
5.3	0.00157	0.000544	0.00141	0.00281	0.0006235	0.00461	0.0009765
5.30833	0.00175	0.0007795	0.00162	0.00299	0.0008085	0.00476	0.00118
5.31667	0.0019	0.000969	0.00178	0.00312	0.0009525	0.00487	0.00136
5.325	0.00202	0.00112	0.00191	0.00321	0.00107	0.00494	0.00149
5.33333	0.0021	0.00123	0.00201	0.00327	0.00115	0.00498	0.00159
5.34167	0.00217	0.00132	0.00209	0.0033	0.00121	0.005	0.00165
5.35	0.00221	0.00138	0.00214	0.00332	0.00126	0.005	0.00169
5.35833	0.00225	0.00143	0.00217	0.00332	0.00129	0.00499	0.00172
5.36667	0.00227	0.00146	0.00219	0.00332	0.00131	0.00497	0.00173
5.375	0.00228	0.00149	0.0022	0.0033	0.00133	0.00494	0.00173
5.38333	0.00228	0.0015	0.00219	0.00328	0.00133	0.0049	0.00172
5.39167	0.00228	0.00151	0.00219	0.00326	0.00133	0.00486	0.00171
5.4	0.00227	0.00152	0.00217	0.00324	0.00133	0.00481	0.00169
5.40833	0.00226	0.00152	0.00215	0.0032	0.00132	0.00476	0.00167
5.41667	0.00225	0.00152	0.00214	0.00316	0.00131	0.00469	0.00165
5.425	0.00224	0.00151	0.00212	0.00311	0.00129	0.00463	0.00162
5.43333	0.00223	0.00151	0.00211	0.00307	0.00128	0.00456	0.00159
5.44167	0.00221	0.0015	0.00209	0.00303	0.00127	0.00449	0.00156
5.45	0.0022	0.00148	0.00208	0.00299	0.00126	0.00441	0.00152
5.45833	0.00218	0.00147	0.00206	0.00294	0.00125	0.00434	0.00149
5.46667	0.00217	0.00146	0.00205	0.0029	0.00124	0.00427	0.00147
5.475	0.00215	0.00144	0.00203	0.00286	0.00122	0.0042	0.00144
5.48333	0.00213	0.00143	0.00201	0.00282	0.0012	0.00413	0.00141
5.49167	0.00211	0.00142	0.00199	0.00278	0.00118	0.00406	0.00138
5.5	0.0021	0.00141	0.00197	0.00274	0.00116	0.004	0.00135
5.50833	0.00208	0.0014	0.00194	0.0027	0.00115	0.00394	0.00133
5.51667	0.00205	0.0014	0.00192	0.00266	0.00113	0.00387	0.00131
5.525	0.00203	0.00139	0.0019	0.00263	0.00112	0.00381	0.00129
5.53333	0.00201	0.00139	0.00189	0.00259	0.0011	0.00375	0.00128
5.54167	0.002	0.00138	0.00187	0.00256	0.00109	0.00369	0.00126
5.55	0.00198	0.00137	0.00185	0.00253	0.00107	0.00363	0.00125
5.55833	0.00197	0.00136	0.00184	0.0025	0.00106	0.00357	0.00123
5.56667	0.00196	0.00136	0.00182	0.00247	0.00105	0.00351	0.00122
5.575	0.00194	0.00135	0.0018	0.00244	0.00103	0.00346	0.00121
5.58333	0.00193	0.00135	0.00178	0.00241	0.00102	0.0034	0.0012
5.59167	0.00191	0.00134	0.00176	0.00238	0.00101	0.00336	0.00119
5.6	0.00189	0.00133	0.00174	0.00235	0.001	0.00331	0.00117
5.60833	0.00186	0.00133	0.00172	0.00232	0.000985	0.00326	0.00116
5.61667	0.00184	0.00132	0.00171	0.00229	0.000966	0.00321	0.00115
5.625	0.00182	0.00131	0.00169	0.00226	0.0009445	0.00316	0.00114
5.63333	0.0018	0.0013	0.00168	0.00223	0.000923	0.00311	0.00113
5.64167	0.00179	0.0013	0.00166	0.00219	0.000901	0.00306	0.00112
5.65	0.00177	0.00129	0.00165	0.00216	0.0008795	0.00301	0.00111
5.65833	0.00176	0.00128	0.00163	0.00213	0.0008605	0.00296	0.0011
5.66667	0.00174	0.00128	0.00161	0.0021	0.000844	0.00292	0.0011
5.675	0.00172	0.00127	0.0016	0.00207	0.000829	0.00287	0.00109
5.68333	0.0017	0.00127	0.00158	0.00204	0.000815	0.00282	0.00109
5.69167	0.00169	0.00126	0.00157	0.00201	0.0008025	0.00279	0.00109
5.7	0.00167	0.00126	0.00155	0.00198	0.000792	0.00275	0.00108
5.70833	0.00165	0.00125	0.00153	0.00196	0.0007825	0.00272	0.00107
5.71667	0.00164	0.00125	0.00151	0.00194	0.000775	0.00269	0.00106
5.725	0.00162	0.00125	0.0015	0.00192	0.0007685	0.00266	0.00106
5.73333	0.00161	0.00124	0.00148	0.0019	0.000764	0.00262	0.00106
5.74167	0.0016	0.00123	0.00147	0.00188	0.000761	0.00259	0.00105
5.75	0.00159	0.00123	0.00146	0.00186	0.000758	0.00255	0.00105
5.75833	0.00157	0.00122	0.00145	0.00185	0.000756	0.00251	0.00105
5.76667	0.00156	0.00121	0.00144	0.00183	0.000753	0.00248	0.00105
5.775	0.00154	0.0012	0.00142	0.00181	0.000751	0.00245	0.00105
5.78333	0.00153	0.0012	0.00141	0.0018	0.0007485	0.00242	0.00105
5.79167	0.00151	0.00119	0.0014	0.00179	0.0007475	0.00239	0.00106
5.8	0.0015	0.00118	0.00138	0.00178	0.0007485	0.00236	0.00106
5.80833	0.00149	0.00118	0.00137	0.00178	0.0007525	0.00232	0.00107
5.81667	0.00148	0.00117	0.00136	0.00177	0.0007585	0.00229	0.00108
5.825	0.00147	0.00116	0.00134	0.00177	0.0007665	0.00226	0.00109
5.83333	0.00146	0.00115	0.00133	0.00176	0.0007755	0.00223	0.0011
5.84167	0.00145	0.00114	0.00132	0.00176	0.0007845	0.0022	0.0011
5.85	0.00144	0.00114	0.0013	0.00176	0.000794	0.00217	0.00111
5.85833	0.00143	0.00113	0.00129	0.00176	0.000803	0.00214	0.00112
5.86667	0.00143	0.00112	0.00127	0.00176	0.0008115	0.00212	0.00113
5.875	0.00143	0.00111	0.00126	0.00175	0.0008185	0.0021	0.00115
5.88333	0.00143	0.0011	0.00124	0.00175	0.000825	0.00208	0.00116
5.89167	0.00143	0.00108	0.00123	0.00174	0.0008305	0.00206	0.00118
5.9	0.00143	0.00106	0.00122	0.00174	0.0008355	0.00204	0.00118
5.90833	0.00143	0.00105	0.0012	0.00173	0.0008405	0.00202	0.00119
5.91667	0.00143	0.00103	0.00118	0.00172	0.0008465	0.00201	0.0012
5.925	0.00142	0.00101	0.00117	0.00172	0.0008545	0.00199	0.00121
5.93333	0.00142	0.000993	0.00116	0.00171	0.0008625	0.00197	0.00122
5.94167	0.00142	0.000974	0.00115	0.00171	0.000872	0.00195	0.00123
5.95	0.00142	0.0009565	0.00114	0.0017	0.0008815	0.00192	0.00124
5.95833	0.00142	0.000939	0.00112	0.00171	0.0008915	0.0019	0.00125
5.96667	0.00142	0.0009215	0.0011	0.00171	0.0009015	0.00187	0.00125
5.975	0.00142	0.0009055	0.00108	0.00171	0.00091	0.00185	0.00125
5.98333	0.00142	0.0008915	0.00107	0.00172	0.0009165	0.00184	0.00126
5.99167	0.00141	0.000875	0.00105	0.00172	0.0009205	0.00182	0.00126
6	0.0014	0.0008535	0.00103	0.00173	0.000921	0.0018	0.00126
6.00833	0.00139	0.00083	0.00101	0.00173	0.000918	0.00179	0.00126
6.01667	0.00138	0.0008045	0.000997	0.00174	0.0009135	0.00178	0.00126
6.025	0.00137	0.000776	0.00098	0.00175	0.000908	0.00176	0.00126
6.03333	0.00136	0.0007495	0.000964	0.00176	0.000902	0.00175	0.00126
6.04167	0.00136	0.0007275	0.000949	0.00177	0.000897	0.00173	0.00126
6.05	0.00135	0.0007075	0.000935	0.00179	0.0008925	0.00171	0.00126
6.05833	0.00135	0.0006865	0.000922	0.0018	0.0008885	0.00168	0.00126
6.06667	0.00133	0.000662	0.00091	0.00181	0.0008855	0.00167	0.00125
6.075	0.00132	0.000636	0.0008975	0.00182	0.000882	0.00165	0.00125
6.08333	0.0013	0.0006095	0.000883	0.00182	0.0008785	0.00163	0.00125
6.09167	0.00129	0.000582	0.0008675	0.00183	0.000874	0.00162	0.00126
6.1	0.00127	0.0005535	0.0008505	0.00182	0.000869	0.00161	0.00126
6.10833	0.00126	0.0005265	0.000833	0.00182	0.000864	0.00159	0.00127
6.11667	0.00125	0.0005005	0.000818	0.0018	0.0008595	0.00157	0.00128
6.125	0.00124	0.000476	0.000805	0.00179	0.000856	0.00155	0.00128
6.13333	0.00123	0.000455	0.000794	0.00177	0.000853	0.00153	0.00128
6.14167	0.00122	0.000435	0.0007845	0.00175	0.00085	0.00151	0.00128
6.15	0.00121	0.000415	0.000776	0.00174	0.0008465	0.00149	0.00128
6.15833	0.0012	0.0003955	0.0007665	0.00172	0.0008405	0.00146	0.00129
6.16667	0.00119	0.000378	0.000756	0.0017	0.000832	0.00144	0.00129
6.175	0.00119	0.000362	0.000745	0.00169	0.000824	0.00142	0.0013
6.18333	0.00118	0.000347	0.000734	0.00167	0.000816	0.0014	0.0013
6.19167	0.00117	0.000332	0.000723	0.00167	0.000809	0.00138	0.0013
6.2	0.00116	0.000318	0.000712	0.00166	0.000802	0.00135	0.00131
6.20833	0.00115	0.0003055	0.0007015	0.00165	0.000794	0.00133	0.00131
6.21667	0.00114	0.0002925	0.0006915	0.00165	0.0007845	0.00131	0.00131
6.225	0.00114	0.00028	0.000681	0.00164	0.0007735	0.0013	0.00131
6.23333	0.00113	0.000268	0.000672	0.00163	0.000764	0.00127	0.00132
6.24167	0.00113	0.0002555	0.000665	0.00163	0.000757	0.00125	0.00132
6.25	0.00113	0.0002435	0.000659	0.00163	0.0007525	0.00123	0.00132
6.25833	0.00113	0.0002325	0.0006535	0.00162	0.0007485	0.00121	0.00133
6.26667	0.00112	0.000224	0.0006475	0.00162	0.0007425	0.00118	0.00133
6.275	0.0011	0.000217	0.000642	0.00161	0.0007335	0.00117	0.00134
6.28333	0.00109	0.000212	0.000636	0.00161	0.0007215	0.00115	0.00134
6.29167	0.00108	0.000208	0.0006305	0.0016	0.000708	0.00113	0.00135
6.3	0.00107	0.000205	0.000627	0.00159	0.0006955	0.00111	0.00136
6.30833	0.00107	0.000203	0.0006255	0.00158	0.0006835	0.0011	0.00137
6.31667	0.00106	0.000201	0.000625	0.00157	0.0006735	0.00107	0.00138
6.325	0.00105	0.0002	0.000625	0.00156	0.0006655	0.00105	0.00138
6.33333	0.00105	0.000201	0.0006245	0.00154	0.000661	0.00103	0.00139
6.34167	0.00105	0.000204	0.000624	0.00153	0.000661	0.00101	0.0014
6.35	0.00104	0.0002075	0.0006235	0.00152	0.000664	0.0009845	0.00141
6.35833	0.00104	0.0002095	0.0006235	0.00151	0.000668	0.000966	0.00142
6.36667	0.00103	0.0002105	0.0006245	0.0015	0.0006715	0.0009485	0.00143
6.375	0.00102	0.000211	0.0006245	0.00148	0.000673	0.00093	0.00144
6.38333	0.00102	0.0002125	0.0006225	0.00146	0.0006705	0.0009115	0.00145
6.39167	0.00101	0.0002165	0.000619	0.00145	0.000667	0.000894	0.00145
6.4	0.00101	0.000223	0.0006145	0.00143	0.000664	0.000877	0.00145
6.40833	0.00102	0.0002295	0.000611	0.00141	0.0006635	0.00086	0.00145
6.41667	0.00102	0.000234	0.000611	0.00139	0.0006665	0.0008425	0.00145
6.425	0.00102	0.0002375	0.0006145	0.00138	0.0006725	0.000826	0.00145
6.43333	0.00102	0.000241	0.0006175	0.00136	0.00068	0.000809	0.00144
6.44167	0.00102	0.000245	0.0006175	0.00135	0.000687	0.0007935	0.00144
6.45	0.00102	0.0002485	0.000616	0.00135	0.000694	0.000782	0.00143
6.45833	0.00102	0.0002515	0.000614	0.00134	0.0007015	0.000773	0.00143
6.46667	0.00102	0.000254	0.000614	0.00132	0.00071	0.0007645	0.00144
6.475	0.00102	0.0002565	0.000617	0.00131	0.0007205	0.0007555	0.00144
6.48333	0.00102	0.0002605	0.0006235	0.0013	0.000734	0.0007465	0.00145
6.49167	0.00102	0.0002675	0.0006315	0.00128	0.00075	0.000739	0.00145
6.5	0.00101	0.000278	0.000638	0.00127	0.000769	0.000733	0.00145
6.50833	0.00101	0.0002905	0.0006435	0.00125	0.0007905	0.0007305	0.00145
6.51667	0.00101	0.0003045	0.000646	0.00124	0.0008145	0.0007305	0.00146
6.525	0.00101	0.000318	0.0006465	0.00123	0.000842	0.0007325	0.00146
6.53333	0.00102	0.00033	0.000646	0.00122	0.0008705	0.0007345	0.00147
6.54167	0.00103	0.0003405	0.000646	0.00122	0.0009	0.000737	0.00148
6.55	0.00104	0.000351	0.000648	0.00122	0.000931	0.0007395	0.00149
6.55833	0.00105	0.0003635	0.0006525	0.00121	0.000966	0.000743	0.0015
6.56667	0.00107	0.0003795	0.0006605	0.00121	0.00101	0.000749	0.00151
6.575	0.00108	0.000401	0.0006705	0.00121	0.00105	0.000758	0.00152
6.58333	0.0011	0.0004275	0.0006825	0.0012	0.00109	0.0007695	0.00153
6.59167	0.00112	0.0004555	0.0006975	0.0012	0.00114	0.000785	0.00155
6.6	0.00113	0.0004855	0.0007155	0.00119	0.00118	0.000803	0.00157
6.60833	0.00115	0.000514	0.0007365	0.0012	0.00122	0.000825	0.00159
6.61667	0.00116	0.0005405	0.000757	0.0012	0.00127	0.000851	0.00161
6.625	0.00118	0.0005675	0.000778	0.00121	0.00132	0.0008795	0.00163
6.63333	0.0012	0.000597	0.0007975	0.00123	0.00138	0.000912	0.00165
6.64167	0.00122	0.0006325	0.000817	0.00125	0.00144	0.000948	0.00168
6.65	0.00125	0.000673	0.000838	0.00127	0.0015	0.000988	0.00171
6.65833	0.00128	0.000715	0.000863	0.0013	0.00157	0.00103	0.00174
6.66667	0.00132	0.0007555	0.000893	0.00134	0.00163	0.00108	0.00178
6.675	0.00135	0.0007975	0.0009265	0.00139	0.0017	0.00114	0.00182
6.68333	0.00139	0.000842	0.0009645	0.00144	0.00176	0.00119	0.00187
6.69167	0.00142	0.0008885	0.001	0.00151	0.00183	0.00126	0.00192
6.7	0.00146	0.000941	0.00105	0.0016	0.0019	0.00133	0.00198
6.70833	0.0015	0.000999	0.00109	0.00172	0.00198	0.0014	0.00204
6.71667	0.00154	0.00106	0.00114	0.00185	0.00205	0.00147	0.00211
6.725	0.00159	0.00112	0.0012	0.00203	0.00212	0.00154	0.00218
6.73333	0.00165	0.00119	0.00126	0.00223	0.0022	0.00162	0.00225
6.74167	0.00171	0.00126	0.00132	0.00248	0.00229	0.0017	0.00233
6.75	0.00177	0.00133	0.00139	0.00278	0.00238	0.00179	0.00242
6.75833	0.00184	0.00141	0.00146	0.00311	0.00247	0.00188	0.00251
6.76667	0.00191	0.00149	0.00154	0.00348	0.00257	0.00198	0.0026
6.775	0.00198	0.00157	0.00162	0.00387	0.00267	0.00208	0.00269
6.78333	0.00206	0.00165	0.0017	0.00426	0.00278	0.00219	0.0028
6.79167	0.00214	0.00174	0.00178	0.00465	0.00289	0.0023	0.00291
6.8	0.00222	0.00183	0.00187	0.005	0.00301	0.00242	0.00303
6.80833	0.00231	0.00193	0.00196	0.00532	0.00313	0.00254	0.00315
6.81667	0.0024	0.00204	0.00206	0.00558	0.00325	0.00266	0.00327
6.825	0.0025	0.00216	0.00215	0.00577	0.00338	0.00278	0.0034
6.83333	0.0026	0.00229	0.00225	0.00591	0.0035	0.00291	0.00352
6.84167	0.00269	0.00241	0.00236	0.00597	0.00363	0.00303	0.00365
6.85	0.0028	0.00252	0.00247	0.00597	0.00377	0.00317	0.00379
6.85833	0.00291	0.00264	0.00259	0.00593	0.0039	0.0033	0.00393
6.86667	0.00303	0.00276	0.00272	0.00584	0.00405	0.00344	0.00408
6.875	0.00315	0.00289	0.00285	0.00573	0.00419	0.00359	0.00423
6.88333	0.00328	0.00303	0.00298	0.0056	0.00435	0.00373	0.00439
6.89167	0.00342	0.00317	0.00312	0.00547	0.00451	0.00388	0.00456
6.9	0.00356	0.00333	0.00327	0.00535	0.00467	0.00402	0.00472
6.90833	0.0037	0.0035	0.00342	0.00525	0.00483	0.00417	0.0049
6.91667	0.00384	0.00367	0.00357	0.00518	0.005	0.00432	0.00508
6.925	0.00399	0.00383	0.00374	0.00513	0.00516	0.00447	0.00525
6.93333	0.00414	0.00399	0.00392	0.00512	0.00533	0.00462	0.00544
6.94167	0.0043	0.00415	0.0041	0.00514	0.0055	0.00478	0.00562
6.95	0.00447	0.00431	0.00429	0.00518	0.00568	0.00494	0.00582
6.95833	0.00464	0.00447	0.00448	0.00525	0.00585	0.00511	0.00601
6.96667	0.0048	0.00464	0.00467	0.00534	0.00603	0.00527	0.0062
6.975	0.00498	0.00482	0.00486	0.00545	0.00621	0.00544	0.0064
6.98333	0.00515	0.005	0.00506	0.00559	0.0064	0.00562	0.00659
6.99167	0.00533	0.00518	0.00526	0.00573	0.00659	0.00579	0.00679
7	0.00551	0.00537	0.00546	0.00589	0.00678	0.00597	0.00699
7.00833	0.00569	0.00558	0.00568	0.00607	0.00697	0.00615	0.0072
7.01667	0.00589	0.0058	0.00589	0.00625	0.00716	0.00633	0.0074
7.025	0.00608	0.00599	0.00612	0.00644	0.00736	0.00651	0.00761
7.03333	0.00628	0.00618	0.00633	0.00664	0.00755	0.00669	0.00783
7.04167	0.00648	0.00638	0.00655	0.00684	0.00775	0.00688	0.00804
7.05	0.00669	0.00658	0.00678	0.00704	0.00795	0.00707	0.00827
7.05833	0.00689	0.00678	0.007	0.00724	0.00815	0.00726	0.00849
7.06667	0.0071	0.00699	0.00722	0.00746	0.00836	0.00745	0.00871
7.075	0.00732	0.00719	0.00744	0.00767	0.00857	0.00764	0.00893
7.08333	0.00753	0.00739	0.00766	0.00789	0.00878	0.00783	0.00914
7.09167	0.00774	0.00759	0.00788	0.00811	0.00899	0.00802	0.00936
7.1	0.00796	0.0078	0.00811	0.00832	0.00919	0.00822	0.00957
7.10833	0.00818	0.00802	0.00834	0.00854	0.0094	0.00841	0.00979
7.11667	0.0084	0.00825	0.00856	0.00876	0.0096	0.0086	0.01001
7.125	0.00863	0.00846	0.00879	0.00898	0.0098	0.0088	0.01023
7.13333	0.00887	0.00867	0.00901	0.0092	0.00999	0.009	0.01045
7.14167	0.0091	0.00888	0.00924	0.00942	0.01019	0.0092	0.01067
7.15	0.00934	0.00908	0.00947	0.00964	0.0104	0.0094	0.01089
7.15833	0.00958	0.00929	0.00969	0.00986	0.0106	0.0096	0.01111
7.16667	0.00981	0.0095	0.00991	0.01009	0.01081	0.0098	0.01133
7.175	0.01005	0.0097	0.01013	0.01031	0.01102	0.01	0.01154
7.18333	0.01028	0.0099	0.01035	0.01053	0.01124	0.0102	0.01174
7.19167	0.01051	0.01011	0.01056	0.01075	0.01145	0.01039	0.01195
7.2	0.01075	0.01031	0.01077	0.01097	0.01165	0.01058	0.01215
7.20833	0.01099	0.01052	0.01097	0.0112	0.01186	0.01076	0.01235
7.21667	0.01122	0.01072	0.01117	0.01141	0.01205	0.01094	0.01255
7.225	0.01145	0.01092	0.01136	0.01162	0.01225	0.01111	0.01275
7.23333	0.01169	0.01112	0.01154	0.01183	0.01244	0.01128	0.01295
7.24167	0.01192	0.01131	0.01172	0.01204	0.01264	0.01145	0.01315
7.25	0.01214	0.0115	0.0119	0.01224	0.01283	0.01162	0.01335
7.25833	0.01237	0.01168	0.01207	0.01244	0.01302	0.0118	0.01354
7.26667	0.01259	0.01186	0.01223	0.01264	0.01322	0.01196	0.01372
7.275	0.01281	0.01204	0.0124	0.01283	0.01342	0.01212	0.0139
7.28333	0.01301	0.01222	0.01256	0.01302	0.01361	0.01229	0.01407
7.29167	0.01321	0.01239	0.01272	0.0132	0.01381	0.01246	0.01424
7.3	0.01341	0.01256	0.01287	0.01338	0.014	0.01261	0.0144
7.30833	0.01359	0.01272	0.01301	0.01356	0.01419	0.01275	0.01456
7.31667	0.01377	0.01288	0.01314	0.01373	0.01438	0.0129	0.01472
7.325	0.01395	0.01305	0.01327	0.0139	0.01457	0.01306	0.01487
7.33333	0.01412	0.01321	0.01339	0.01406	0.01475	0.01321	0.01502
7.34167	0.01428	0.01337	0.0135	0.01421	0.01494	0.01335	0.01516
7.35	0.01443	0.01352	0.01361	0.01436	0.01512	0.01348	0.0153
7.35833	0.01458	0.01368	0.01372	0.0145	0.0153	0.01361	0.01542
7.36667	0.01472	0.01382	0.01382	0.01463	0.01548	0.01374	0.01555
7.375	0.01485	0.01396	0.01392	0.01476	0.01565	0.01387	0.01566
7.38333	0.01497	0.01409	0.01402	0.01488	0.01582	0.01399	0.01577
7.39167	0.01508	0.0142	0.0141	0.01499	0.01598	0.0141	0.01588
7.4	0.01518	0.01432	0.01417	0.01509	0.01613	0.01422	0.01598
7.40833	0.01528	0.01443	0.01424	0.01519	0.01628	0.01434	0.01608
7.41667	0.01538	0.01453	0.0143	0.01527	0.01643	0.01445	0.01617
7.425	0.01547	0.01463	0.01436	0.01536	0.01657	0.01455	0.01626
7.43333	0.01555	0.01473	0.01441	0.01544	0.01672	0.01465	0.01634
7.44167	0.01563	0.01483	0.01446	0.01552	0.01686	0.01474	0.01642
7.45	0.0157	0.01491	0.01452	0.01559	0.017	0.01483	0.0165
7.45833	0.01576	0.015	0.01456	0.01566	0.01714	0.01491	0.01658
7.46667	0.01582	0.01509	0.0146	0.01572	0.01728	0.01499	0.01664
7.475	0.01588	0.01517	0.01464	0.01576	0.01742	0.01507	0.0167
7.48333	0.01594	0.01524	0.01468	0.0158	0.01755	0.01514	0.01675
7.49167	0.01598	0.0153	0.01471	0.01584	0.01768	0.01521	0.0168
7.5	0.01602	0.01536	0.01475	0.01587	0.01781	0.01527	0.01685
7.50833	0.01605	0.01541	0.01478	0.0159	0.01794	0.01533	0.0169
7.51667	0.01607	0.01544	0.01482	0.01593	0.01807	0.01538	0.01694
7.525	0.01609	0.01548	0.01485	0.01595	0.01819	0.01543	0.01697
7.53333	0.0161	0.01551	0.01489	0.01598	0.01832	0.01547	0.017
7.54167	0.01611	0.01555	0.01493	0.01599	0.01844	0.01551	0.01701
7.55	0.01612	0.01558	0.01497	0.016	0.01857	0.01554	0.01703
7.55833	0.01612	0.0156	0.01501	0.01601	0.01868	0.01557	0.01704
7.56667	0.01612	0.01563	0.01505	0.01601	0.0188	0.0156	0.01705
7.575	0.01611	0.01565	0.0151	0.01601	0.0189	0.01562	0.01706
7.58333	0.0161	0.01566	0.01516	0.01601	0.01901	0.01563	0.01707
7.59167	0.0161	0.01567	0.01522	0.01601	0.0191	0.01564	0.01707
7.6	0.01609	0.01567	0.0153	0.016	0.01919	0.01566	0.01706
7.60833	0.01609	0.01566	0.01538	0.016	0.01929	0.01567	0.01706
7.61667	0.01607	0.01565	0.01547	0.016	0.01937	0.01568	0.01705
7.625	0.01605	0.01564	0.01556	0.01599	0.01946	0.01569	0.01704
7.63333	0.01603	0.01563	0.01566	0.01599	0.01955	0.0157	0.01704
7.64167	0.01599	0.01561	0.01575	0.01598	0.01963	0.01571	0.01703
7.65	0.01595	0.0156	0.01584	0.01597	0.01971	0.01571	0.01702
7.65833	0.01591	0.01558	0.01593	0.01596	0.01979	0.01572	0.01701
7.66667	0.01587	0.01557	0.01601	0.01594	0.01986	0.01572	0.01699
7.675	0.01582	0.01555	0.01608	0.01593	0.01992	0.01573	0.01696
7.68333	0.01577	0.01553	0.01614	0.01591	0.01998	0.01573	0.01693
7.69167	0.01572	0.01551	0.01619	0.01589	0.02005	0.01574	0.0169
7.7	0.01567	0.01548	0.01623	0.01588	0.02011	0.01575	0.01687
7.70833	0.01562	0.01545	0.01625	0.01586	0.02018	0.01575	0.01685
7.71667	0.01557	0.01542	0.01627	0.01585	0.02025	0.01576	0.01683
7.725	0.01553	0.01539	0.01627	0.01583	0.02032	0.01577	0.01681
7.73333	0.01549	0.01536	0.01628	0.01582	0.02039	0.01578	0.01679
7.74167	0.01545	0.01534	0.01629	0.0158	0.02046	0.01579	0.01677
7.75	0.01542	0.01532	0.0163	0.01579	0.02053	0.01579	0.01675
7.75833	0.01538	0.0153	0.01632	0.01579	0.0206	0.0158	0.01672
7.76667	0.01534	0.01528	0.01634	0.01578	0.02068	0.0158	0.01669
7.775	0.01529	0.01527	0.01637	0.01578	0.02075	0.01581	0.01666
7.78333	0.01525	0.01525	0.01639	0.01577	0.02084	0.01581	0.01663
7.79167	0.01522	0.01523	0.01642	0.01577	0.02093	0.01582	0.0166
7.8	0.01519	0.01521	0.01645	0.01577	0.02102	0.01583	0.01658
7.80833	0.01516	0.01519	0.01648	0.01577	0.02112	0.01584	0.01656
7.81667	0.01513	0.01517	0.01652	0.01578	0.02121	0.01584	0.01654
7.825	0.01511	0.01516	0.01656	0.01578	0.02131	0.01585	0.01653
7.83333	0.01507	0.01516	0.01661	0.01579	0.02142	0.01586	0.01652
7.84167	0.01504	0.01515	0.01666	0.01579	0.02153	0.01587	0.01651
7.85	0.01501	0.01516	0.01672	0.0158	0.02165	0.01588	0.01649
7.85833	0.01498	0.01516	0.01678	0.01582	0.02178	0.0159	0.01649
7.86667	0.01496	0.01517	0.01685	0.01584	0.02191	0.01591	0.01648
7.875	0.01494	0.01517	0.01692	0.01586	0.02205	0.01593	0.01647
7.88333	0.01493	0.01518	0.01699	0.01588	0.02218	0.01594	0.01647
7.89167	0.01492	0.01519	0.01706	0.0159	0.02232	0.01595	0.01647
7.9	0.01492	0.0152	0.01713	0.01593	0.02246	0.01597	0.01646
7.90833	0.01492	0.01521	0.01719	0.01596	0.0226	0.01599	0.01646
7.91667	0.01492	0.01523	0.01725	0.01599	0.02275	0.01601	0.01646
7.925	0.01492	0.01525	0.01731	0.01603	0.02291	0.01604	0.01646
7.93333	0.01494	0.01527	0.01736	0.01606	0.02307	0.01609	0.01646
7.94167	0.01495	0.01529	0.01742	0.01609	0.02323	0.01616	0.01647
7.95	0.01498	0.01532	0.01747	0.01612	0.02339	0.01625	0.01648
7.95833	0.01501	0.01535	0.01751	0.01615	0.02355	0.01636	0.01649
7.96667	0.01505	0.01539	0.01755	0.01617	0.02371	0.01651	0.0165
7.975	0.01508	0.01542	0.01758	0.0162	0.02388	0.0167	0.01652
7.98333	0.01512	0.01545	0.01761	0.01623	0.02404	0.01693	0.01653
7.99167	0.01516	0.01548	0.01764	0.01626	0.02421	0.01719	0.01654
8	0.01521	0.01551	0.01767	0.01628	0.02437	0.01749	0.01655
8.00833	0.01526	0.01554	0.0177	0.01631	0.02454	0.0178	0.01656
8.01667	0.01531	0.01558	0.01772	0.01633	0.0247	0.01812	0.01658
8.025	0.01537	0.01562	0.01774	0.01635	0.02487	0.01841	0.0166
8.03333	0.01543	0.01565	0.01775	0.01637	0.02503	0.01869	0.01662
8.04167	0.01549	0.01568	0.01776	0.01639	0.02519	0.01892	0.01664
8.05	0.01555	0.01571	0.01778	0.0164	0.02535	0.01908	0.01666
8.05833	0.01562	0.01575	0.01779	0.01641	0.02551	0.01919	0.01668
8.06667	0.01568	0.01578	0.01781	0.01643	0.02568	0.01922	0.0167
8.075	0.01575	0.01581	0.01783	0.01644	0.02585	0.01919	0.01673
8.08333	0.01581	0.01584	0.01786	0.01645	0.02602	0.0191	0.01675
8.09167	0.01588	0.01588	0.01789	0.01647	0.02618	0.01896	0.01678
8.1	0.01594	0.01591	0.01793	0.01648	0.02634	0.01879	0.0168
8.10833	0.01599	0.01594	0.01796	0.0165	0.02651	0.0186	0.01682
8.11667	0.01604	0.01597	0.01799	0.01651	0.02666	0.0184	0.01685
8.125	0.01609	0.016	0.01803	0.01652	0.02682	0.0182	0.01688
8.13333	0.01615	0.01603	0.01808	0.01654	0.02697	0.01801	0.01691
8.14167	0.0162	0.01606	0.01813	0.01655	0.02711	0.01783	0.01695
8.15	0.01625	0.01609	0.01819	0.01656	0.02725	0.01768	0.01699
8.15833	0.01629	0.01612	0.01826	0.01658	0.02739	0.01754	0.01702
8.16667	0.01633	0.01615	0.01835	0.0166	0.02752	0.01742	0.01705
8.175	0.01637	0.01618	0.01845	0.01662	0.02764	0.01731	0.01707
8.18333	0.0164	0.01621	0.01855	0.01664	0.02775	0.01722	0.01709
8.19167	0.01644	0.01624	0.01866	0.01666	0.02786	0.01714	0.01711
8.2	0.01646	0.01626	0.01877	0.01668	0.02795	0.01707	0.01714
8.20833	0.01648	0.01629	0.01888	0.0167	0.02804	0.017	0.01716
8.21667	0.01651	0.01632	0.01897	0.01671	0.02812	0.01694	0.01719
8.225	0.01653	0.01634	0.01906	0.01673	0.0282	0.01689	0.01722
8.23333	0.01655	0.01636	0.01915	0.01674	0.02826	0.01685	0.01725
8.24167	0.01657	0.01639	0.01923	0.01676	0.02832	0.01681	0.01728
8.25	0.0166	0.01641	0.0193	0.01677	0.02837	0.01677	0.01731
8.25833	0.01663	0.01643	0.01939	0.01679	0.02842	0.01674	0.01734
8.26667	0.01665	0.01646	0.01948	0.01681	0.02845	0.01672	0.01737
8.275	0.01668	0.01648	0.01958	0.01683	0.02847	0.01669	0.01739
8.28333	0.01671	0.0165	0.0197	0.01685	0.02847	0.01666	0.0174
8.29167	0.01673	0.01652	0.01982	0.01686	0.02847	0.01663	0.01742
8.3	0.01674	0.01654	0.01994	0.01688	0.02845	0.01661	0.01743
8.30833	0.01676	0.01656	0.02008	0.01689	0.02843	0.01658	0.01745
8.31667	0.01677	0.01657	0.02021	0.01691	0.0284	0.01656	0.01747
8.325	0.01679	0.01658	0.02034	0.01693	0.02836	0.01654	0.01748
8.33333	0.01681	0.01659	0.02046	0.01695	0.02832	0.01653	0.01749
8.34167	0.01682	0.01659	0.02059	0.01697	0.02826	0.01651	0.0175
8.35	0.01683	0.01659	0.02071	0.01699	0.02819	0.0165	0.0175
8.35833	0.01684	0.01658	0.02082	0.01701	0.02812	0.01649	0.01751
8.36667	0.01685	0.01658	0.02093	0.01703	0.02804	0.01648	0.01751
8.375	0.01685	0.01658	0.02102	0.01705	0.02796	0.01647	0.01752
8.38333	0.01685	0.01658	0.0211	0.01707	0.02787	0.01647	0.01752
8.39167	0.01685	0.01658	0.02117	0.01708	0.02777	0.01646	0.01751
8.4	0.01685	0.01657	0.02122	0.0171	0.02766	0.01646	0.01751
8.40833	0.01684	0.01656	0.02126	0.01711	0.02754	0.01645	0.01749
8.41667	0.01683	0.01654	0.02128	0.01713	0.02742	0.01645	0.01748
8.425	0.01682	0.01652	0.02128	0.01714	0.02729	0.01645	0.01746
8.43333	0.0168	0.0165	0.02127	0.01716	0.02716	0.01644	0.01743
8.44167	0.01678	0.01648	0.02123	0.01717	0.02701	0.01644	0.01741
8.45	0.01676	0.01646	0.02117	0.01719	0.02686	0.01643	0.01738
8.45833	0.01673	0.01644	0.02109	0.0172	0.02671	0.01642	0.01736
8.46667	0.0167	0.01642	0.02099	0.01721	0.02654	0.01641	0.01733
8.475	0.01666	0.01639	0.02087	0.01723	0.02638	0.01639	0.0173
8.48333	0.01662	0.01636	0.02072	0.01724	0.0262	0.01637	0.01727
8.49167	0.01657	0.01633	0.02056	0.01726	0.02603	0.01635	0.01723
8.5	0.01652	0.01631	0.02039	0.01728	0.02585	0.01633	0.01719
8.50833	0.01647	0.01628	0.02019	0.01729	0.02567	0.01632	0.01715
8.51667	0.01642	0.01626	0.01998	0.0173	0.02548	0.01631	0.0171
8.525	0.01637	0.01624	0.01976	0.0173	0.02529	0.0163	0.01705
8.53333	0.01633	0.01622	0.01953	0.0173	0.02511	0.01629	0.01699
8.54167	0.01628	0.01619	0.0193	0.01731	0.02491	0.01629	0.01693
8.55	0.01624	0.01617	0.01906	0.01731	0.02471	0.01627	0.01686
8.55833	0.0162	0.01614	0.01882	0.01731	0.02451	0.01626	0.0168
8.56667	0.01616	0.01611	0.01859	0.01731	0.0243	0.01624	0.01674
8.575	0.01612	0.01608	0.01836	0.01732	0.0241	0.01622	0.01667
8.58333	0.01609	0.01605	0.01812	0.01732	0.02389	0.0162	0.01661
8.59167	0.01606	0.01601	0.01788	0.01733	0.02368	0.01618	0.01655
8.6	0.01602	0.01598	0.01765	0.01733	0.02347	0.01616	0.01649
8.60833	0.016	0.01595	0.01746	0.01734	0.02326	0.01614	0.01643
8.61667	0.01598	0.01593	0.01728	0.01734	0.02306	0.01612	0.01637
8.625	0.01597	0.01591	0.01712	0.01735	0.02286	0.0161	0.01631
8.63333	0.01596	0.01588	0.01696	0.01736	0.02267	0.01609	0.01626
8.64167	0.01596	0.01586	0.01681	0.01736	0.02248	0.01608	0.0162
8.65	0.01596	0.01583	0.01667	0.01736	0.02229	0.01606	0.01615
8.65833	0.01597	0.0158	0.01654	0.01736	0.02211	0.01605	0.0161
8.66667	0.01599	0.01578	0.01643	0.01736	0.02192	0.01604	0.01605
8.675	0.01602	0.01575	0.01634	0.01736	0.02175	0.01602	0.016
8.68333	0.01605	0.01573	0.01626	0.01736	0.02157	0.01601	0.01596
8.69167	0.01608	0.0157	0.01619	0.01736	0.0214	0.016	0.01591
8.7	0.01612	0.01567	0.01614	0.01736	0.02123	0.01598	0.01587
8.70833	0.01615	0.01565	0.01608	0.01736	0.02106	0.01597	0.01583
8.71667	0.01619	0.01562	0.01604	0.01737	0.02091	0.01595	0.01579
8.725	0.01622	0.01558	0.01602	0.01737	0.02075	0.01592	0.01577
8.73333	0.01625	0.01555	0.01599	0.01738	0.0206	0.0159	0.01574
8.74167	0.01627	0.01551	0.01598	0.01738	0.02045	0.01587	0.01572
8.75	0.0163	0.01548	0.01596	0.01739	0.02029	0.01585	0.0157
8.75833	0.01632	0.01545	0.01594	0.0174	0.02014	0.01584	0.01568
8.76667	0.01634	0.01543	0.01591	0.01741	0.01999	0.01582	0.01567
8.775	0.01637	0.0154	0.01588	0.01742	0.01984	0.0158	0.01566
8.78333	0.01639	0.01538	0.01585	0.01743	0.01969	0.01578	0.01565
8.79167	0.01641	0.01535	0.01582	0.01745	0.01955	0.01576	0.01564
8.8	0.01644	0.01532	0.0158	0.01746	0.0194	0.01573	0.01563
8.80833	0.01645	0.01529	0.01577	0.01748	0.01925	0.01572	0.01562
8.81667	0.01646	0.01526	0.01576	0.0175	0.01909	0.0157	0.01561
8.825	0.01646	0.01523	0.01574	0.01753	0.01893	0.01568	0.0156
8.83333	0.01645	0.01521	0.01572	0.01755	0.01877	0.01567	0.0156
8.84167	0.01644	0.01518	0.0157	0.01759	0.0186	0.01566	0.0156
8.85	0.01643	0.01516	0.01568	0.01762	0.01843	0.01566	0.0156
8.85833	0.01642	0.01513	0.01565	0.01765	0.01827	0.01566	0.0156
8.86667	0.0164	0.0151	0.01562	0.01769	0.0181	0.01567	0.0156
8.875	0.01638	0.01507	0.01559	0.01772	0.01793	0.0157	0.01561
8.88333	0.01635	0.01505	0.01557	0.01776	0.01776	0.01576	0.01561
8.89167	0.01632	0.01503	0.01555	0.01779	0.01759	0.01586	0.01561
8.9	0.01628	0.01501	0.01553	0.01783	0.01742	0.01601	0.01561
8.90833	0.01624	0.015	0.01551	0.01786	0.01726	0.01623	0.01562
8.91667	0.0162	0.01498	0.01549	0.0179	0.01709	0.01654	0.01563
8.925	0.01616	0.01497	0.01548	0.01795	0.01692	0.01691	0.01564
8.93333	0.01612	0.01495	0.01547	0.018	0.01676	0.01735	0.01565
8.94167	0.01609	0.01494	0.01546	0.01806	0.01661	0.0178	0.01566
8.95	0.01606	0.01492	0.01545	0.01811	0.01645	0.01821	0.01568
8.95833	0.01602	0.01491	0.01545	0.01817	0.0163	0.01857	0.0157
8.96667	0.01598	0.01489	0.01544	0.01822	0.01616	0.01879	0.01573
8.975	0.01594	0.01488	0.01542	0.01826	0.01602	0.01886	0.01576
8.98333	0.0159	0.01486	0.01541	0.01829	0.01589	0.01879	0.01579
8.99167	0.01586	0.01485	0.0154	0.01832	0.01577	0.01857	0.01582
9	0.01582	0.01485	0.01538	0.01834	0.01565	0.01824	0.01585
9.00833	0.01579	0.01485	0.01536	0.01835	0.01554	0.01787	0.01588
9.01667	0.01576	0.01485	0.01535	0.01836	0.01544	0.01746	0.01591
9.025	0.01573	0.01486	0.01533	0.01838	0.01535	0.01708	0.01595
9.03333	0.0157	0.01486	0.01531	0.01839	0.01526	0.01674	0.01599
9.04167	0.01568	0.01486	0.01529	0.01842	0.01519	0.01644	0.01604
9.05	0.01566	0.01486	0.01527	0.01844	0.01511	0.01619	0.0161
9.05833	0.01563	0.01486	0.01526	0.01846	0.01505	0.01599	0.01617
9.06667	0.01561	0.01486	0.01524	0.01848	0.01499	0.01584	0.01625
9.075	0.01559	0.01486	0.01522	0.01849	0.01494	0.01571	0.01635
9.08333	0.01557	0.01487	0.01521	0.01849	0.01489	0.0156	0.01645
9.09167	0.01554	0.01487	0.01519	0.0185	0.01486	0.01551	0.01657
9.1	0.01551	0.01488	0.01517	0.01849	0.01484	0.01543	0.01668
9.10833	0.01548	0.01489	0.01515	0.01849	0.01482	0.01535	0.01678
9.11667	0.01545	0.0149	0.01512	0.01847	0.01481	0.01529	0.01688
9.125	0.01542	0.0149	0.0151	0.01846	0.0148	0.01523	0.01695
9.13333	0.01539	0.01491	0.01509	0.01843	0.01481	0.01518	0.01701
9.14167	0.01537	0.01492	0.01508	0.0184	0.01481	0.01514	0.01705
9.15	0.01534	0.01493	0.01509	0.01836	0.01483	0.01511	0.01707
9.15833	0.01532	0.01493	0.01511	0.01831	0.01486	0.01508	0.01708
9.16667	0.0153	0.01494	0.01516	0.01825	0.01489	0.01505	0.01709
9.175	0.01528	0.01495	0.01523	0.01818	0.01494	0.01502	0.0171
9.18333	0.01527	0.01496	0.01534	0.0181	0.01499	0.01499	0.01712
9.19167	0.01526	0.01497	0.01546	0.01801	0.01504	0.01496	0.01714
9.2	0.01525	0.01497	0.01559	0.01791	0.01511	0.01493	0.01718
9.20833	0.01524	0.01498	0.01571	0.01781	0.01517	0.01491	0.01722
9.21667	0.01521	0.01498	0.01579	0.0177	0.01525	0.01489	0.01726
9.225	0.01519	0.01499	0.01581	0.01757	0.01534	0.01488	0.0173
9.23333	0.01517	0.015	0.01578	0.01745	0.01544	0.01486	0.01733
9.24167	0.01514	0.015	0.01569	0.01731	0.01556	0.01484	0.01737
9.25	0.01512	0.015	0.01556	0.01718	0.0157	0.01482	0.0174
9.25833	0.01511	0.015	0.01542	0.01704	0.01587	0.0148	0.01743
9.26667	0.01511	0.01499	0.01527	0.01689	0.01608	0.01478	0.01747
9.275	0.01511	0.01499	0.01515	0.01675	0.01634	0.01476	0.0175
9.28333	0.01513	0.01498	0.0151	0.01661	0.01667	0.01474	0.01754
9.29167	0.01515	0.01497	0.01521	0.01647	0.01707	0.01472	0.01758
9.3	0.01518	0.01496	0.01557	0.01634	0.0176	0.0147	0.01762
9.30833	0.01522	0.01495	0.01631	0.01621	0.01823	0.01468	0.01767
9.31667	0.01526	0.01493	0.01778	0.01609	0.01898	0.01466	0.01774
9.325	0.01531	0.01492	0.02019	0.01596	0.01982	0.01463	0.01782
9.33333	0.01537	0.0149	0.02348	0.01585	0.02065	0.0146	0.0179
9.34167	0.01543	0.01488	0.02798	0.01574	0.02143	0.01457	0.018
9.35	0.01548	0.01487	0.03386	0.01564	0.02207	0.01455	0.01809
9.35833	0.01553	0.01485	0.03997	0.01554	0.02244	0.01452	0.01816
9.36667	0.01556	0.01484	0.04523	0.01545	0.02256	0.01449	0.01821
9.375	0.01559	0.01483	0.04899	0.01537	0.02241	0.01446	0.01823
9.38333	0.01562	0.01481	0.05127	0.0153	0.02199	0.01442	0.0182
9.39167	0.01564	0.01479	0.05215	0.01523	0.0214	0.01439	0.01812
9.4	0.01566	0.01477	0.05167	0.01518	0.0207	0.01435	0.01801
9.40833	0.01567	0.01475	0.0501	0.01513	0.01992	0.01432	0.01786
9.41667	0.01568	0.01472	0.04772	0.01509	0.01918	0.01429	0.01769
9.425	0.01569	0.01468	0.04462	0.01505	0.01845	0.01426	0.01751
9.43333	0.01569	0.01465	0.04129	0.01501	0.01782	0.01422	0.01732
9.44167	0.01569	0.01462	0.03776	0.01498	0.01727	0.01419	0.01713
9.45	0.01568	0.01459	0.03392	0.01495	0.01681	0.01416	0.01694
9.45833	0.01567	0.01456	0.03033	0.01493	0.01646	0.01413	0.01676
9.46667	0.01566	0.01453	0.0274	0.0149	0.01619	0.0141	0.01659
9.475	0.01563	0.0145	0.02512	0.01489	0.016	0.01407	0.01643
9.48333	0.0156	0.01447	0.0232	0.01487	0.01589	0.01405	0.01626
9.49167	0.01556	0.01445	0.0216	0.01485	0.01585	0.01403	0.0161
9.5	0.01552	0.01442	0.02022	0.01484	0.01588	0.01402	0.01594
9.50833	0.01548	0.0144	0.01903	0.01482	0.01595	0.01401	0.01579
9.51667	0.01543	0.01437	0.01803	0.01481	0.01605	0.014	0.01564
9.525	0.01538	0.01435	0.0172	0.0148	0.01615	0.014	0.0155
9.53333	0.01534	0.01432	0.01653	0.01479	0.01623	0.01399	0.01536
9.54167	0.01529	0.01429	0.01601	0.01478	0.01625	0.01399	0.01522
9.55	0.01524	0.01426	0.01561	0.01478	0.01622	0.01399	0.01509
9.55833	0.01518	0.01422	0.01531	0.01478	0.01612	0.01399	0.01496
9.56667	0.01512	0.01419	0.01508	0.01479	0.01597	0.01398	0.01484
9.575	0.01507	0.01415	0.01492	0.01479	0.01578	0.01398	0.01473
9.58333	0.01502	0.01411	0.0148	0.0148	0.01555	0.01397	0.01462
9.59167	0.01497	0.01407	0.01472	0.01481	0.01532	0.01397	0.01452
9.6	0.01493	0.01404	0.01467	0.01483	0.0151	0.01396	0.01444
9.60833	0.01489	0.01401	0.01463	0.01486	0.0149	0.01397	0.01436
9.61667	0.01486	0.01398	0.01461	0.0149	0.01472	0.01398	0.01429
9.625	0.01483	0.01396	0.01461	0.01495	0.01458	0.01399	0.01423
9.63333	0.01481	0.01394	0.01461	0.01503	0.01447	0.01401	0.01417
9.64167	0.01478	0.01393	0.01464	0.01513	0.01438	0.01404	0.01411
9.65	0.01476	0.01391	0.01468	0.01527	0.0143	0.01406	0.01406
9.65833	0.01475	0.01389	0.01479	0.01546	0.01424	0.01408	0.01402
9.66667	0.01473	0.01387	0.01496	0.01573	0.01419	0.01411	0.01398
9.675	0.01471	0.01386	0.01521	0.01612	0.01416	0.01414	0.01396
9.68333	0.0147	0.01384	0.01556	0.01674	0.01413	0.01418	0.01394
9.69167	0.01469	0.01384	0.01596	0.0177	0.01411	0.01422	0.01393
9.7	0.01468	0.01383	0.01639	0.01927	0.01409	0.01427	0.01393
9.70833	0.01467	0.01383	0.01683	0.02161	0.01408	0.01433	0.01393
9.71667	0.01466	0.01382	0.01724	0.02481	0.01407	0.01439	0.01394
9.725	0.01464	0.01382	0.01764	0.02912	0.01406	0.01446	0.01396
9.73333	0.01463	0.01382	0.01806	0.03394	0.01405	0.01454	0.01398
9.74167	0.01462	0.01382	0.01853	0.03884	0.01405	0.01461	0.014
9.75	0.0146	0.01382	0.01901	0.04334	0.01404	0.01468	0.01403
9.75833	0.01458	0.01382	0.01946	0.04631	0.01404	0.01474	0.01406
9.76667	0.01457	0.01383	0.01983	0.04746	0.01403	0.01479	0.01409
9.775	0.01456	0.01384	0.01997	0.04679	0.01402	0.01483	0.01412
9.78333	0.01454	0.01386	0.01984	0.04423	0.014	0.01485	0.01414
9.79167	0.01453	0.01388	0.01946	0.04042	0.014	0.01488	0.01415
9.8	0.01451	0.0139	0.01886	0.03612	0.014	0.0149	0.01415
9.80833	0.01449	0.01393	0.01812	0.03162	0.014	0.01492	0.01415
9.81667	0.01448	0.01395	0.01738	0.02759	0.01401	0.01495	0.01414
9.825	0.01447	0.01397	0.01668	0.02417	0.01403	0.01498	0.01412
9.83333	0.01447	0.01399	0.01609	0.02143	0.01405	0.01502	0.01411
9.84167	0.01446	0.01401	0.01563	0.01942	0.01407	0.01506	0.0141
9.85	0.01447	0.01403	0.01528	0.01806	0.0141	0.0151	0.0141
9.85833	0.01447	0.01405	0.01504	0.01748	0.01414	0.01515	0.01412
9.86667	0.01448	0.01407	0.01487	0.01784	0.01419	0.01519	0.01415
9.875	0.01448	0.01409	0.01475	0.01989	0.01425	0.01524	0.0142
9.88333	0.01449	0.01411	0.01467	0.02453	0.01432	0.0153	0.01425
9.89167	0.01451	0.01412	0.01461	0.03221	0.0144	0.01538	0.01431
9.9	0.01454	0.01414	0.01456	0.04389	0.01448	0.01547	0.01435
9.90833	0.01457	0.01416	0.01453	0.05952	0.01457	0.01559	0.01438
9.91667	0.01463	0.01417	0.01452	0.07616	0.01466	0.01572	0.0144
9.925	0.0147	0.01419	0.01452	0.09293	0.01475	0.01586	0.0144
9.93333	0.01478	0.01421	0.01453	0.10662	0.01484	0.01598	0.0144
9.94167	0.01485	0.01423	0.01455	0.11424	0.01492	0.01608	0.0144
9.95	0.01493	0.01425	0.01457	0.11567	0.01498	0.01613	0.01441
9.95833	0.01503	0.01427	0.01458	0.11112	0.01504	0.01612	0.01443
9.96667	0.01516	0.01428	0.01459	0.10108	0.01509	0.01608	0.01447
9.975	0.01533	0.01429	0.01457	0.08855	0.01513	0.01598	0.01452
9.98333	0.01558	0.0143	0.01455	0.07498	0.01518	0.01587	0.01458
9.99167	0.01595	0.01431	0.01451	0.06177	0.01523	0.01575	0.01467
10	0.01644	0.01433	0.01448	0.05044	0.01527	0.01562	0.01477
10.0083	0.0171	0.01435	0.01445	0.04094	0.01531	0.01551	0.0149
10.0167	0.01795	0.01439	0.01442	0.03363	0.01536	0.01541	0.01505
10.025	0.01893	0.01443	0.0144	0.02815	0.0154	0.01533	0.01522
10.0333	0.02012	0.01449	0.01437	0.02417	0.01543	0.01526	0.01541
10.0417	0.02162	0.01456	0.01436	0.02138	0.01547	0.01521	0.01562
10.05	0.02329	0.01466	0.01435	0.01942	0.01551	0.01516	0.01585
10.0583	0.02496	0.01478	0.01434	0.01807	0.01554	0.01512	0.0161
10.0667	0.02659	0.01493	0.01434	0.01713	0.01558	0.01508	0.01636
10.075	0.02839	0.01513	0.01434	0.01648	0.01561	0.01505	0.01663
10.0833	0.03035	0.01538	0.01434	0.01603	0.01564	0.01503	0.01689
10.0917	0.03226	0.0157	0.01434	0.01571	0.01567	0.01501	0.01716
10.1	0.0341	0.01611	0.01434	0.01548	0.0157	0.01499	0.01741
10.1083	0.03586	0.01662	0.01435	0.01532	0.01572	0.01498	0.01763
10.1167	0.03752	0.01727	0.01437	0.0152	0.01575	0.01496	0.01782
10.125	0.03904	0.01808	0.0144	0.0151	0.01578	0.01496	0.01795
10.1333	0.04058	0.01909	0.01445	0.01503	0.0158	0.01495	0.01805
10.1417	0.04224	0.02033	0.01452	0.01497	0.01583	0.01495	0.01808
10.15	0.04388	0.02177	0.01462	0.01492	0.01585	0.01496	0.01808
10.1583	0.04533	0.0235	0.01474	0.01488	0.01587	0.01497	0.01803
10.1667	0.0465	0.02545	0.01489	0.01485	0.01588	0.01501	0.01793
10.175	0.04741	0.02765	0.01506	0.01481	0.01587	0.01507	0.01781
10.1833	0.04789	0.0301	0.01527	0.01477	0.01585	0.01516	0.01766
10.1917	0.0478	0.03269	0.01549	0.01474	0.01582	0.01532	0.01748
10.2	0.04696	0.0355	0.01573	0.0147	0.01576	0.01554	0.01727
10.2083	0.04536	0.03837	0.01603	0.01465	0.01568	0.01585	0.01704
10.2167	0.04315	0.04137	0.01637	0.0146	0.01558	0.01627	0.0168
10.225	0.04055	0.04441	0.01673	0.01454	0.01545	0.01679	0.01655
10.2333	0.03748	0.04744	0.0171	0.01447	0.01532	0.01745	0.01629
10.2417	0.03426	0.05052	0.0175	0.0144	0.01517	0.01822	0.01605
10.25	0.03106	0.05348	0.01793	0.01432	0.01503	0.0191	0.01583
10.2583	0.02796	0.05643	0.01838	0.01424	0.01492	0.02012	0.01563
10.2667	0.02523	0.0592	0.01886	0.01415	0.01483	0.0212	0.01545
10.275	0.0228	0.06176	0.01934	0.01407	0.0148	0.0224	0.01531
10.2833	0.02077	0.06408	0.01986	0.01399	0.01484	0.02366	0.01519
10.2917	0.01912	0.06596	0.02039	0.01391	0.01497	0.025	0.01511
10.3	0.0178	0.06741	0.02095	0.01384	0.01521	0.02644	0.01506
10.3083	0.01678	0.06829	0.02155	0.01376	0.01558	0.02794	0.01503
10.3167	0.01599	0.06851	0.02216	0.01369	0.01611	0.02957	0.01503
10.325	0.01539	0.06809	0.02283	0.01361	0.01682	0.03128	0.01504
10.3333	0.01493	0.06695	0.0235	0.01354	0.01767	0.03315	0.01506
10.3417	0.01459	0.06513	0.0242	0.01347	0.01872	0.03515	0.01509
10.35	0.01433	0.06275	0.02485	0.0134	0.0199	0.03729	0.01511
10.3583	0.01413	0.05976	0.02539	0.01334	0.02119	0.03964	0.01512
10.3667	0.01398	0.05642	0.02579	0.01328	0.0226	0.0421	0.01512
10.375	0.01386	0.05277	0.02593	0.01322	0.02402	0.04477	0.01509
10.3833	0.01376	0.0489	0.02576	0.01317	0.02549	0.04747	0.01506
10.3917	0.01368	0.04508	0.02529	0.01312	0.02691	0.05013	0.01501
10.4	0.01362	0.04122	0.02447	0.01307	0.0283	0.05262	0.01495
10.4083	0.01357	0.0376	0.02337	0.01303	0.02964	0.05455	0.01487
10.4167	0.01353	0.03416	0.0221	0.01298	0.03091	0.05581	0.01479
10.425	0.01349	0.031	0.02069	0.01293	0.03213	0.0561	0.01469
10.4333	0.01345	0.02819	0.01931	0.01288	0.03324	0.05519	0.01458
10.4417	0.01342	0.02566	0.01801	0.01284	0.03422	0.05321	0.01447
10.45	0.0134	0.0235	0.01684	0.0128	0.03501	0.05016	0.01435
10.4583	0.01341	0.02164	0.01588	0.01276	0.03549	0.04619	0.01424
10.4667	0.01345	0.02011	0.01504	0.01272	0.03565	0.04186	0.01414
10.475	0.01353	0.0189	0.01434	0.01268	0.03543	0.03723	0.01404
10.4833	0.01366	0.01798	0.01382	0.01264	0.03481	0.0328	0.01396
10.4917	0.01383	0.01739	0.01346	0.01259	0.03394	0.02882	0.01389
10.5	0.01404	0.01708	0.01322	0.01254	0.03286	0.02533	0.01384
10.5083	0.01425	0.01707	0.01306	0.0125	0.03172	0.02254	0.0138
10.5167	0.01445	0.01736	0.01295	0.01246	0.03073	0.02035	0.01376
10.525	0.0146	0.01791	0.01288	0.01242	0.02993	0.01876	0.01374
10.5333	0.01469	0.01869	0.01285	0.01239	0.02947	0.01769	0.01372
10.5417	0.0147	0.01968	0.01285	0.01235	0.02942	0.01708	0.01369
10.55	0.01464	0.02076	0.01288	0.01232	0.02977	0.01694	0.01365
10.5583	0.01451	0.02194	0.01297	0.0123	0.03056	0.01723	0.01361
10.5667	0.01435	0.02311	0.0131	0.01228	0.03177	0.01799	0.01355
10.575	0.01417	0.02419	0.01328	0.01227	0.03327	0.01928	0.01349
10.5833	0.01399	0.02517	0.01351	0.01226	0.03507	0.02091	0.01342
10.5917	0.01384	0.02596	0.01378	0.01225	0.03686	0.02282	0.01337
10.6	0.01371	0.02656	0.01406	0.01224	0.03847	0.02479	0.01334
10.6083	0.01363	0.02697	0.01434	0.01224	0.0397	0.02635	0.01333
10.6167	0.01358	0.02717	0.01457	0.01224	0.04019	0.02738	0.01335
10.625	0.01356	0.0272	0.01473	0.01224	0.03983	0.02767	0.0134
10.6333	0.01356	0.02703	0.01482	0.01225	0.03864	0.02707	0.01351
10.6417	0.01358	0.02669	0.01484	0.01226	0.03655	0.0258	0.01367
10.65	0.01361	0.0262	0.01483	0.01228	0.03388	0.02407	0.01392
10.6583	0.01364	0.02552	0.01485	0.01229	0.03093	0.02202	0.01431
10.6667	0.01366	0.02471	0.01496	0.01231	0.02785	0.02005	0.01489
10.675	0.01368	0.02376	0.0152	0.01233	0.02507	0.01823	0.01573
10.6833	0.01369	0.02269	0.01564	0.01234	0.02263	0.01669	0.01693
10.6917	0.01368	0.02156	0.01627	0.01236	0.02066	0.01547	0.01863
10.7	0.01367	0.02038	0.01714	0.01237	0.01917	0.01453	0.02093
10.7083	0.01364	0.01922	0.01825	0.01238	0.01807	0.01384	0.02409
10.7167	0.0136	0.0181	0.01956	0.0124	0.01728	0.01333	0.02817
10.725	0.01356	0.01706	0.02113	0.01241	0.0167	0.01296	0.03351
10.7333	0.0135	0.01613	0.02284	0.01242	0.01626	0.01269	0.04024
10.7417	0.01345	0.0153	0.02476	0.01243	0.01589	0.01249	0.04842
10.75	0.0134	0.01462	0.02681	0.01244	0.01558	0.01234	0.05846
10.7583	0.01335	0.01405	0.02897	0.01244	0.01533	0.01222	0.06981
10.7667	0.01331	0.0136	0.03126	0.01245	0.01513	0.01213	0.08281
10.775	0.01328	0.01326	0.03353	0.01245	0.01501	0.01206	0.09678
10.7833	0.01325	0.01301	0.03585	0.01246	0.01496	0.012	0.11096
10.7917	0.01323	0.01285	0.03808	0.01247	0.01495	0.01196	0.12531
10.8	0.01322	0.01277	0.04016	0.01248	0.01496	0.01192	0.13827
10.8083	0.01321	0.01275	0.04209	0.01248	0.01498	0.01188	0.14978
10.8167	0.0132	0.0128	0.04373	0.01249	0.01496	0.01186	0.15915
10.825	0.0132	0.01289	0.04512	0.0125	0.01489	0.01184	0.16592
10.8333	0.0132	0.01299	0.04618	0.0125	0.01477	0.01182	0.17024
10.8417	0.0132	0.01311	0.04691	0.0125	0.0146	0.01181	0.17183
10.85	0.0132	0.01321	0.04734	0.0125	0.01441	0.01179	0.17076
10.8583	0.0132	0.01327	0.04743	0.0125	0.0142	0.01178	0.16719
10.8667	0.0132	0.01329	0.04723	0.0125	0.014	0.01178	0.16087
10.875	0.0132	0.01325	0.04675	0.0125	0.01382	0.01177	0.15229
10.8833	0.01319	0.01318	0.04598	0.01251	0.01366	0.01177	0.14173
10.8917	0.01317	0.01307	0.045	0.01251	0.01353	0.01176	0.1293
10.9	0.01315	0.01293	0.0438	0.01252	0.01344	0.01175	0.11634
10.9083	0.01313	0.0128	0.04242	0.01253	0.01336	0.01175	0.1028
10.9167	0.01311	0.01268	0.04095	0.01254	0.0133	0.01174	0.08977
10.925	0.0131	0.01257	0.03935	0.01254	0.01325	0.01174	0.07776
10.9333	0.01311	0.01249	0.03776	0.01254	0.0132	0.01175	0.06685
10.9417	0.01313	0.01243	0.03616	0.01254	0.01317	0.01176	0.05772
10.95	0.01319	0.01238	0.03463	0.01254	0.01313	0.01178	0.05006
10.9583	0.01328	0.01235	0.03324	0.01254	0.0131	0.0118	0.04409
10.9667	0.01341	0.01233	0.03202	0.01254	0.01307	0.01183	0.03967
10.975	0.0136	0.01232	0.03113	0.01254	0.01305	0.01185	0.0365
10.9833	0.01382	0.01233	0.03062	0.01254	0.01302	0.01188	0.03443
10.9917	0.01408	0.01233	0.03065	0.01253	0.01299	0.0119	0.03309
11	0.01435	0.01234	0.03138	0.01252	0.01295	0.01193	0.03211
11.0083	0.01463	0.01235	0.03274	0.01251	0.0129	0.01196	0.03118
11.0167	0.01489	0.01236	0.03455	0.0125	0.01284	0.01199	0.03013
11.025	0.01511	0.01236	0.0367	0.01248	0.01278	0.01203	0.02879
11.0333	0.01529	0.01236	0.0385	0.01246	0.01272	0.01207	0.02717
11.0417	0.0154	0.01236	0.03958	0.01244	0.01266	0.01211	0.02546
11.05	0.01546	0.01235	0.03971	0.01242	0.01261	0.01215	0.02366
11.0583	0.01546	0.01233	0.0386	0.01239	0.01257	0.01219	0.02201
11.0667	0.01542	0.01232	0.03635	0.01236	0.01253	0.01223	0.02056
11.075	0.01535	0.01229	0.03347	0.01233	0.0125	0.01227	0.01934
11.0833	0.01528	0.01227	0.0301	0.01229	0.01247	0.01229	0.01837
11.0917	0.01525	0.01224	0.02676	0.01227	0.01244	0.01232	0.01759
11.1	0.01528	0.01222	0.02373	0.01225	0.01242	0.01234	0.01697
11.1083	0.01544	0.01221	0.0211	0.01225	0.0124	0.01236	0.01647
11.1167	0.01577	0.01221	0.01902	0.01229	0.01239	0.01238	0.01606
11.125	0.0163	0.01222	0.01737	0.01239	0.01238	0.01241	0.01571
11.1333	0.01712	0.01224	0.01614	0.01258	0.01238	0.01244	0.0154
11.1417	0.01815	0.01228	0.01524	0.01289	0.01237	0.01246	0.01515
11.15	0.01939	0.01233	0.01463	0.01335	0.01236	0.01248	0.01493
11.1583	0.02078	0.0124	0.01434	0.01393	0.01234	0.0125	0.01475
11.1667	0.02216	0.01247	0.01441	0.01466	0.01232	0.0125	0.0146
11.175	0.02349	0.01254	0.01508	0.01544	0.0123	0.0125	0.01448
11.1833	0.02461	0.01261	0.01655	0.01625	0.01229	0.01249	0.01437
11.1917	0.02548	0.01265	0.01897	0.01702	0.01228	0.01247	0.01428
11.2	0.02609	0.01269	0.02266	0.01767	0.01227	0.01244	0.01419
11.2083	0.02643	0.0127	0.02739	0.01821	0.01227	0.01242	0.0141
11.2167	0.02652	0.01269	0.03258	0.01861	0.01226	0.01239	0.01402
11.225	0.02643	0.01267	0.03803	0.01888	0.01226	0.01236	0.01394
11.2333	0.02617	0.01263	0.04247	0.01907	0.01225	0.01233	0.01386
11.2417	0.02579	0.01258	0.04525	0.01921	0.01225	0.01231	0.01379
11.25	0.0253	0.01251	0.04619	0.01934	0.01225	0.01228	0.01374
11.2583	0.02474	0.01243	0.04498	0.01953	0.01225	0.01224	0.01372
11.2667	0.02414	0.01234	0.04191	0.0198	0.01225	0.01221	0.01373
11.275	0.02351	0.01224	0.03788	0.0202	0.01225	0.01218	0.01377
11.2833	0.02292	0.01215	0.0332	0.02075	0.01226	0.01215	0.01386
11.2917	0.0224	0.01206	0.02863	0.02149	0.01231	0.01212	0.014
11.3	0.02199	0.01199	0.02458	0.02243	0.01242	0.01211	0.0142
11.3083	0.02177	0.01192	0.02115	0.02361	0.01261	0.01209	0.01446
11.3167	0.02172	0.01187	0.01851	0.02498	0.01298	0.01209	0.01478
11.325	0.02189	0.01184	0.01652	0.02662	0.01357	0.01208	0.01516
11.3333	0.02231	0.01183	0.0151	0.02842	0.01445	0.01208	0.01561
11.3417	0.02295	0.01182	0.01412	0.03038	0.01574	0.01208	0.0161
11.35	0.02386	0.01183	0.01345	0.03246	0.01741	0.01209	0.01666
11.3583	0.02502	0.01185	0.01301	0.03452	0.01952	0.0121	0.01724
11.3667	0.02639	0.01188	0.01273	0.03661	0.02206	0.0121	0.01787
11.375	0.02801	0.01191	0.01253	0.03854	0.02481	0.01211	0.01851
11.3833	0.02966	0.01194	0.01239	0.04031	0.02781	0.01212	0.01912
11.3917	0.03128	0.01198	0.01229	0.04181	0.03071	0.01214	0.01971
11.4	0.03265	0.01201	0.0122	0.04287	0.03337	0.01215	0.02021
11.4083	0.03346	0.01204	0.01212	0.04343	0.03563	0.01215	0.02061
11.4167	0.03363	0.01206	0.01204	0.04332	0.03715	0.01215	0.02086
11.425	0.03305	0.01205	0.01197	0.04241	0.03789	0.01214	0.02094
11.4333	0.03164	0.01202	0.0119	0.04078	0.03776	0.01212	0.02084
11.4417	0.02969	0.01197	0.01183	0.03841	0.03667	0.0121	0.02055
11.45	0.02734	0.01189	0.01177	0.03543	0.03485	0.01207	0.02007
11.4583	0.02478	0.01179	0.01172	0.03221	0.03245	0.01204	0.01947
11.4667	0.02237	0.01168	0.01167	0.02878	0.02961	0.01201	0.01876
11.475	0.02013	0.01157	0.01163	0.02552	0.02675	0.01197	0.01801
11.4833	0.01823	0.01147	0.01159	0.02255	0.0239	0.01194	0.01728
11.4917	0.0167	0.01138	0.01157	0.01995	0.02133	0.01191	0.01658
11.5	0.01549	0.01131	0.01155	0.01784	0.01913	0.01189	0.01597
11.5083	0.01459	0.01125	0.01154	0.01613	0.0173	0.01187	0.01545
11.5167	0.0139	0.01121	0.01154	0.01484	0.01588	0.01186	0.01504
11.525	0.01341	0.01119	0.01155	0.01388	0.0148	0.01185	0.01474
11.5333	0.01304	0.01116	0.01156	0.01318	0.01404	0.01185	0.01456
11.5417	0.01278	0.01115	0.01159	0.01269	0.01353	0.01185	0.01451
11.55	0.01258	0.01113	0.01164	0.01234	0.01322	0.01185	0.0146
11.5583	0.01244	0.01112	0.01173	0.01209	0.01308	0.01184	0.01481
11.5667	0.01234	0.0111	0.0119	0.01192	0.01308	0.01184	0.01516
11.575	0.01228	0.01109	0.01217	0.01179	0.01319	0.01183	0.01558
11.5833	0.01224	0.01107	0.0126	0.0117	0.01339	0.01182	0.01606
11.5917	0.01222	0.01105	0.01319	0.01162	0.01365	0.01181	0.01656
11.6	0.01223	0.01103	0.01395	0.01157	0.01399	0.0118	0.01699
11.6083	0.01225	0.01101	0.01485	0.01152	0.01441	0.01179	0.01735
11.6167	0.01227	0.01099	0.01574	0.01149	0.01501	0.01179	0.01759
11.625	0.0123	0.01098	0.01661	0.01146	0.01584	0.01178	0.01768
11.6333	0.01233	0.01096	0.01725	0.01143	0.01696	0.01176	0.01763
11.6417	0.01235	0.01095	0.0176	0.01141	0.01848	0.01175	0.01744
11.65	0.01235	0.01093	0.01762	0.01138	0.02021	0.01173	0.01711
11.6583	0.01234	0.01092	0.01731	0.01136	0.02201	0.01171	0.01671
11.6667	0.01231	0.01091	0.01671	0.01133	0.02371	0.01169	0.01625
11.675	0.01226	0.01091	0.01595	0.01131	0.02487	0.01167	0.01576
11.6833	0.0122	0.0109	0.0151	0.01129	0.02534	0.01165	0.0153
11.6917	0.01213	0.0109	0.01427	0.01128	0.02509	0.01162	0.01487
11.7	0.01205	0.01089	0.01354	0.01126	0.02407	0.0116	0.0145
11.7083	0.01198	0.01089	0.01292	0.01124	0.02249	0.01157	0.01418
11.7167	0.01191	0.01088	0.01245	0.01122	0.02069	0.01155	0.0139
11.725	0.01185	0.01087	0.01209	0.01119	0.01878	0.01152	0.01366
11.7333	0.0118	0.01088	0.01184	0.01118	0.01704	0.0115	0.01345
11.7417	0.01178	0.01088	0.01166	0.01117	0.01555	0.01148	0.01327
11.75	0.01176	0.0109	0.01153	0.01116	0.01435	0.01146	0.01311
11.7583	0.01176	0.01092	0.01144	0.01116	0.01346	0.01143	0.01298
11.7667	0.01177	0.01094	0.01135	0.01117	0.0128	0.01141	0.01289
11.775	0.01178	0.01097	0.01128	0.01117	0.01235	0.01138	0.01284
11.7833	0.0118	0.01099	0.01121	0.01118	0.01205	0.01134	0.01283
11.7917	0.01181	0.01101	0.01115	0.01119	0.01185	0.01131	0.01286
11.8	0.01182	0.01103	0.01109	0.01121	0.01172	0.01128	0.01291
11.8083	0.01183	0.01105	0.01104	0.01125	0.01165	0.01125	0.01298
11.8167	0.01184	0.01105	0.011	0.01131	0.01161	0.01122	0.01306
11.825	0.01185	0.01106	0.01097	0.01142	0.01161	0.01119	0.01313
11.8333	0.01187	0.01105	0.01094	0.01161	0.01162	0.01117	0.01318
11.8417	0.0119	0.01104	0.01092	0.01192	0.01166	0.01116	0.01319
11.85	0.01193	0.01102	0.01091	0.01239	0.0117	0.01115	0.01317
11.8583	0.01199	0.01101	0.0109	0.01307	0.01175	0.01114	0.01312
11.8667	0.01206	0.011	0.01089	0.01402	0.01178	0.01114	0.01303
11.875	0.01217	0.01099	0.01088	0.01522	0.01181	0.01114	0.01293
11.8833	0.01231	0.01099	0.01086	0.01674	0.01182	0.01114	0.01284
11.8917	0.0125	0.011	0.01083	0.01849	0.01181	0.01115	0.01281
11.9	0.0127	0.011	0.01079	0.02038	0.01179	0.01117	0.01291
11.9083	0.01292	0.01102	0.01075	0.02239	0.01176	0.01119	0.01322
11.9167	0.01314	0.01102	0.01071	0.02426	0.01173	0.01122	0.01385
11.925	0.01332	0.01103	0.01067	0.02593	0.0117	0.01125	0.01496
11.9333	0.01344	0.01104	0.01063	0.02725	0.01167	0.01128	0.01664
11.9417	0.0135	0.01104	0.0106	0.02807	0.01165	0.0113	0.01899
11.95	0.01348	0.01104	0.01057	0.0284	0.01164	0.01132	0.02217
11.9583	0.01339	0.01104	0.01054	0.02819	0.01162	0.01133	0.02592
11.9667	0.01326	0.01103	0.01052	0.02747	0.01162	0.01133	0.03032
11.975	0.01308	0.01103	0.0105	0.0264	0.01161	0.01133	0.03502
11.9833	0.0129	0.01102	0.01048	0.02502	0.01161	0.01132	0.0396
11.9917	0.01272	0.01101	0.01046	0.02347	0.01161	0.01131	0.04394
12	0.01255	0.01099	0.01045	0.02189	0.01162	0.0113	0.04741
12.0083	0.0124	0.01098	0.01044	0.0203	0.01163	0.01129	0.04989
12.0167	0.01228	0.01097	0.01043	0.01885	0.01165	0.01128	0.05119
12.025	0.01218	0.01097	0.01042	0.01753	0.01169	0.01126	0.05113
12.0333	0.0121	0.01096	0.01041	0.01639	0.01172	0.01125	0.04986
12.0417	0.01204	0.01096	0.0104	0.01545	0.01177	0.01124	0.04761
12.05	0.01198	0.01096	0.01039	0.01469	0.0118	0.01123	0.04446
12.0583	0.01194	0.01096	0.01038	0.01414	0.01184	0.01123	0.04098
12.0667	0.01189	0.01096	0.01037	0.01376	0.01185	0.01122	0.03733
12.075	0.01184	0.01096	0.01037	0.01351	0.01185	0.01122	0.03378
12.0833	0.01179	0.01095	0.01037	0.01338	0.01183	0.01121	0.03061
12.0917	0.01172	0.01095	0.01037	0.01332	0.01179	0.01121	0.02776
12.1	0.01166	0.01095	0.01037	0.01328	0.01174	0.0112	0.02533
12.1083	0.01159	0.01094	0.01037	0.01324	0.01168	0.0112	0.0232
12.1167	0.01153	0.01093	0.01038	0.01314	0.01162	0.01119	0.02135
12.125	0.01148	0.01092	0.01038	0.01298	0.01156	0.01117	0.01971
12.1333	0.01146	0.0109	0.01039	0.01275	0.0115	0.01116	0.01823
12.1417	0.01145	0.01088	0.0104	0.01248	0.01145	0.01114	0.01695
12.15	0.01146	0.01085	0.01041	0.01216	0.0114	0.01112	0.01582
12.1583	0.01149	0.01082	0.01042	0.01185	0.01136	0.0111	0.01488
12.1667	0.01154	0.01079	0.01044	0.01154	0.01131	0.01108	0.01412
12.175	0.01159	0.01077	0.01045	0.01127	0.01127	0.01106	0.0135
12.1833	0.01166	0.01074	0.01046	0.01103	0.01123	0.01105	0.01303
12.1917	0.01174	0.01071	0.01047	0.01083	0.01119	0.01103	0.01265
12.2	0.01182	0.01067	0.01048	0.01067	0.01116	0.01101	0.01236
12.2083	0.01192	0.01064	0.01049	0.01053	0.01112	0.011	0.01212
12.2167	0.01203	0.0106	0.01049	0.01043	0.01108	0.01098	0.01194
12.225	0.01213	0.01056	0.01051	0.01035	0.01104	0.01096	0.01179
12.2333	0.01221	0.01053	0.01052	0.01029	0.01101	0.01095	0.01167
12.2417	0.01226	0.0105	0.01054	0.01025	0.01098	0.01093	0.01157
12.25	0.01228	0.01047	0.01057	0.01021	0.01095	0.01092	0.0115
12.2583	0.01226	0.01045	0.0106	0.01018	0.01093	0.01092	0.01145
12.2667	0.01222	0.01044	0.01064	0.01016	0.01091	0.01091	0.01141
12.275	0.01214	0.01043	0.0107	0.01014	0.0109	0.01091	0.01138
12.2833	0.01206	0.01043	0.01076	0.01013	0.01089	0.0109	0.01137
12.2917	0.01197	0.01044	0.01082	0.01012	0.01088	0.01089	0.01137
12.3	0.0119	0.0105	0.01088	0.01012	0.01087	0.01089	0.01137
12.3083	0.01186	0.01067	0.01092	0.01011	0.01086	0.01088	0.01139
12.3167	0.01183	0.01105	0.01095	0.0101	0.01085	0.01087	0.01141
12.325	0.01182	0.01186	0.01095	0.0101	0.01085	0.01086	0.01143
12.3333	0.01184	0.01343	0.01093	0.0101	0.01086	0.01085	0.01146
12.3417	0.01186	0.01606	0.01089	0.0101	0.01087	0.01084	0.01147
12.35	0.0119	0.02022	0.01084	0.01011	0.0109	0.01083	0.01149
12.3583	0.01196	0.02643	0.01077	0.01012	0.01094	0.01082	0.0115
12.3667	0.01201	0.03446	0.0107	0.01014	0.01099	0.01081	0.01151
12.375	0.01207	0.04458	0.01063	0.01015	0.01104	0.0108	0.01151
12.3833	0.01212	0.05615	0.01057	0.01017	0.0111	0.01079	0.01151
12.3917	0.01218	0.06773	0.01051	0.01018	0.01114	0.01078	0.0115
12.4	0.01224	0.07901	0.01046	0.01019	0.01118	0.01076	0.01149
12.4083	0.01233	0.08804	0.01042	0.0102	0.0112	0.01074	0.01147
12.4167	0.01249	0.09396	0.01039	0.0102	0.01121	0.01072	0.01145
12.425	0.01276	0.09655	0.01036	0.01021	0.01119	0.01069	0.01144
12.4333	0.01323	0.09531	0.01035	0.01023	0.01117	0.01067	0.01143
12.4417	0.01395	0.09069	0.01035	0.01025	0.01113	0.01064	0.01145
12.45	0.01505	0.08393	0.01036	0.01028	0.0111	0.01063	0.0115
12.4583	0.01654	0.07537	0.01038	0.01033	0.01108	0.01062	0.01161
12.4667	0.01841	0.06647	0.01041	0.01038	0.01107	0.01062	0.01178
12.475	0.02069	0.058	0.01045	0.01045	0.01107	0.01065	0.01201
12.4833	0.02306	0.05031	0.0105	0.01052	0.0111	0.01068	0.01227
12.4917	0.02543	0.04403	0.01054	0.01059	0.01112	0.01072	0.01256
12.5	0.02759	0.03896	0.01059	0.01066	0.01115	0.01076	0.01282
12.5083	0.02926	0.03502	0.01063	0.01073	0.01116	0.01079	0.01306
12.5167	0.03048	0.03192	0.01066	0.01077	0.01116	0.01081	0.01322
12.525	0.03132	0.02935	0.01066	0.01081	0.01112	0.01081	0.01328
12.5333	0.03193	0.02706	0.01064	0.01082	0.01107	0.01079	0.01325
12.5417	0.03259	0.02486	0.0106	0.01081	0.01099	0.01076	0.01314
12.55	0.03359	0.02277	0.01053	0.01078	0.01091	0.01071	0.01296
12.5583	0.03494	0.0207	0.01046	0.01075	0.01081	0.01066	0.01277
12.5667	0.03643	0.01878	0.01038	0.01071	0.01073	0.01061	0.01259
12.575	0.03795	0.01708	0.0103	0.01068	0.01065	0.01057	0.01245
12.5833	0.03894	0.0156	0.01024	0.01065	0.01059	0.01053	0.01239
12.5917	0.03902	0.01442	0.01019	0.01063	0.01055	0.01051	0.01242
12.6	0.03814	0.01348	0.01016	0.01061	0.01051	0.0105	0.01257
12.6083	0.03625	0.01277	0.01014	0.01059	0.01048	0.01049	0.01287
12.6167	0.03346	0.01224	0.01012	0.01057	0.01046	0.01049	0.01335
12.625	0.03033	0.01184	0.01011	0.01055	0.01044	0.01048	0.01405
12.6333	0.02703	0.01155	0.0101	0.01054	0.01043	0.01048	0.01498
12.6417	0.02402	0.01131	0.01009	0.01052	0.01042	0.01047	0.01611
12.65	0.02161	0.01113	0.01007	0.0105	0.01042	0.01047	0.01746
12.6583	0.02003	0.01099	0.01006	0.01048	0.01042	0.01047	0.01884
12.6667	0.0198	0.01088	0.01004	0.01047	0.01042	0.01046	0.02017
12.675	0.02119	0.01081	0.01003	0.01047	0.01044	0.01047	0.02131
12.6833	0.02469	0.01078	0.01002	0.01047	0.01046	0.01047	0.02208
12.6917	0.03101	0.01081	0.01002	0.01047	0.01049	0.01047	0.02244
12.7	0.03985	0.01092	0.01005	0.01048	0.01053	0.01047	0.02236
12.7083	0.05111	0.01112	0.01016	0.01049	0.01057	0.01048	0.02182
12.7167	0.0644	0.01142	0.01042	0.01051	0.01061	0.01048	0.02101
12.725	0.07726	0.0118	0.01092	0.01052	0.01066	0.01049	0.02
12.7333	0.089	0.01223	0.01183	0.01054	0.0107	0.0105	0.0189
12.7417	0.09773	0.01268	0.01338	0.01055	0.01075	0.0105	0.01787
12.75	0.10187	0.01306	0.01556	0.01056	0.01079	0.0105	0.0169
12.7583	0.1016	0.01334	0.01849	0.01057	0.01084	0.01051	0.01604
12.7667	0.09727	0.01348	0.02208	0.01057	0.01088	0.01051	0.01528
12.775	0.08929	0.01344	0.02568	0.01055	0.01092	0.0105	0.0146
12.7833	0.07969	0.01326	0.02913	0.01052	0.01095	0.01049	0.01399
12.7917	0.06929	0.01297	0.03175	0.01047	0.01096	0.01047	0.01343
12.8	0.05906	0.01258	0.03301	0.01042	0.01096	0.01045	0.01293
12.8083	0.04994	0.01216	0.03292	0.01034	0.01095	0.01043	0.01249
12.8167	0.04187	0.01175	0.03153	0.01027	0.01094	0.01041	0.01211
12.825	0.03521	0.01137	0.02895	0.01019	0.01093	0.0104	0.0118
12.8333	0.02968	0.01103	0.02589	0.01012	0.01097	0.01038	0.01155
12.8417	0.02523	0.01074	0.02264	0.01005	0.01107	0.01037	0.01138
12.85	0.02174	0.0105	0.01954	0.00998	0.01133	0.01036	0.01128
12.8583	0.01896	0.0103	0.01692	0.00992	0.01191	0.01034	0.01124
12.8667	0.01687	0.01013	0.01477	0.00986	0.01294	0.01033	0.01126
12.875	0.01527	0.01	0.01317	0.00981	0.01467	0.01031	0.01131
12.8833	0.01409	0.0099	0.012	0.00977	0.01734	0.01029	0.01136
12.8917	0.01324	0.00982	0.0112	0.00973	0.02085	0.01027	0.01142
12.9	0.01262	0.00975	0.01067	0.00969	0.02535	0.01025	0.01144
12.9083	0.0122	0.0097	0.01034	0.00965	0.03045	0.01024	0.01141
12.9167	0.01192	0.00966	0.01013	0.00961	0.03539	0.01022	0.01135
12.925	0.01175	0.00963	0.01	0.00958	0.03996	0.01021	0.01124
12.9333	0.01168	0.00961	0.00992	0.00954	0.0432	0.0102	0.0111
12.9417	0.01166	0.0096	0.00986	0.00951	0.0447	0.01019	0.01095
12.95	0.01169	0.00959	0.0098	0.00947	0.04452	0.01018	0.01078
12.9583	0.01175	0.00959	0.00974	0.00944	0.04267	0.01018	0.01062
12.9667	0.01181	0.00959	0.00968	0.0094	0.03948	0.01017	0.01046
12.975	0.01186	0.0096	0.00962	0.00936	0.03576	0.01016	0.01032
12.9833	0.01189	0.00962	0.00956	0.00932	0.03175	0.01014	0.01018
12.9917	0.01191	0.00964	0.00951	0.00929	0.02801	0.01013	0.01006
13	0.0119	0.00966	0.00947	0.00925	0.02477	0.01012	0.00995
13.0083	0.01188	0.00969	0.00944	0.00922	0.02205	0.0101	0.00985
13.0167	0.01185	0.00972	0.00944	0.00919	0.01988	0.01009	0.00976
13.025	0.01181	0.00977	0.00947	0.00916	0.01811	0.01007	0.00969
13.0333	0.01178	0.00982	0.00957	0.00913	0.01666	0.01005	0.00962
13.0417	0.01174	0.00987	0.00977	0.0091	0.01541	0.01003	0.00956
13.05	0.0117	0.00993	0.0101	0.00907	0.01433	0.01001	0.00951
13.0583	0.01166	0.00997	0.01059	0.00905	0.01342	0.00999	0.00947
13.0667	0.01162	0.00999	0.01127	0.00902	0.01263	0.00996	0.00944
13.075	0.01159	0.00999	0.01208	0.009	0.01202	0.00993	0.00943
13.0833	0.01156	0.00996	0.01301	0.00898	0.01155	0.00989	0.00942
13.0917	0.01153	0.00992	0.01393	0.00896	0.01121	0.00985	0.00942
13.1	0.01151	0.00985	0.01471	0.00893	0.01098	0.00981	0.00942
13.1083	0.01151	0.00977	0.01531	0.0089	0.01081	0.00976	0.00942
13.1167	0.01152	0.00968	0.01557	0.00886	0.01068	0.0097	0.00942
13.125	0.01153	0.00959	0.0155	0.00882	0.01055	0.00964	0.0094
13.1333	0.01156	0.0095	0.01515	0.00877	0.01041	0.00958	0.00937
13.1417	0.01158	0.00941	0.01454	0.00873	0.01025	0.00951	0.00932
13.15	0.01158	0.00932	0.01379	0.00869	0.01008	0.00945	0.00926
13.1583	0.01156	0.00923	0.013	0.00864	0.00991	0.00938	0.00919
13.1667	0.01152	0.00914	0.0122	0.00859	0.00974	0.00932	0.00912
13.175	0.01148	0.00905	0.01149	0.00854	0.00958	0.00926	0.00904
13.1833	0.01143	0.00896	0.01086	0.00849	0.00944	0.00919	0.00896
13.1917	0.01139	0.00887	0.01032	0.00843	0.00931	0.00913	0.00889
13.2	0.01136	0.00878	0.00986	0.00837	0.00919	0.00906	0.00882
13.2083	0.01134	0.00869	0.00948	0.00832	0.00908	0.009	0.00876
13.2167	0.01132	0.0086	0.00917	0.00827	0.00898	0.00893	0.0087
13.225	0.01132	0.00852	0.00891	0.00822	0.0089	0.00886	0.00866
13.2333	0.01133	0.00843	0.0087	0.00819	0.00882	0.00879	0.00862
13.2417	0.01143	0.00835	0.00853	0.00816	0.00876	0.00872	0.00858
13.25	0.01172	0.00827	0.00839	0.00813	0.00871	0.00866	0.00854
13.2583	0.01241	0.00821	0.00829	0.0081	0.00868	0.0086	0.0085
13.2667	0.01398	0.00817	0.00821	0.00807	0.00866	0.00854	0.00847
13.275	0.01687	0.00817	0.00816	0.00804	0.00865	0.0085	0.00844
13.2833	0.02188	0.00823	0.00814	0.00801	0.00864	0.00846	0.00845
13.2917	0.03005	0.00838	0.00814	0.00798	0.00864	0.00844	0.0085
13.3	0.04142	0.00864	0.00818	0.00795	0.00865	0.00844	0.00862
13.3083	0.05631	0.00903	0.00826	0.00792	0.00866	0.00846	0.00882
13.3167	0.07447	0.00959	0.00838	0.00791	0.00868	0.0085	0.00909
13.325	0.09288	0.01026	0.00856	0.0079	0.00872	0.00855	0.00945
13.3333	0.1108	0.01099	0.00875	0.0079	0.00876	0.00861	0.00986
13.3417	0.12524	0.01175	0.00897	0.0079	0.0088	0.00868	0.01025
13.35	0.13372	0.01238	0.00917	0.00791	0.00882	0.00872	0.0106
13.3583	0.13615	0.01283	0.00932	0.00791	0.00883	0.00875	0.01083
13.3667	0.13242	0.01304	0.00942	0.00791	0.00883	0.00875	0.01091
13.375	0.12295	0.01297	0.00943	0.0079	0.00881	0.00872	0.01086
13.3833	0.11061	0.01266	0.00937	0.00788	0.00878	0.00868	0.01067
13.3917	0.0966	0.01219	0.00926	0.00785	0.00875	0.00862	0.01038
13.4	0.08251	0.0116	0.0091	0.00781	0.00872	0.00857	0.01004
13.4083	0.0699	0.011	0.00892	0.00777	0.00869	0.00851	0.00967
13.4167	0.05875	0.01042	0.00874	0.00773	0.00868	0.00847	0.00933
13.425	0.04959	0.00992	0.00856	0.00769	0.00867	0.00843	0.00902
13.4333	0.04201	0.0095	0.00841	0.00767	0.00866	0.00839	0.00876
13.4417	0.03586	0.00916	0.00827	0.00764	0.00865	0.00837	0.00854
13.45	0.03088	0.0089	0.00815	0.00763	0.00865	0.00835	0.00836
13.4583	0.02676	0.00871	0.00806	0.00762	0.00864	0.00833	0.00822
13.4667	0.02346	0.00858	0.00797	0.00762	0.00863	0.00832	0.00811
13.475	0.02075	0.0085	0.0079	0.00762	0.00862	0.00832	0.00802
13.4833	0.01861	0.00849	0.00784	0.00763	0.00861	0.00833	0.00796
13.4917	0.01694	0.00856	0.00779	0.00764	0.0086	0.00834	0.00791
13.5	0.01564	0.00871	0.00775	0.00765	0.00859	0.00835	0.00787
13.5083	0.01469	0.00895	0.0077	0.00767	0.00858	0.00837	0.00784
13.5167	0.01398	0.00931	0.00766	0.00769	0.00856	0.00839	0.00782
13.525	0.01347	0.00977	0.00763	0.00771	0.00854	0.00841	0.00781
13.5333	0.01311	0.01034	0.0076	0.00773	0.00852	0.00843	0.00781
13.5417	0.01286	0.01102	0.00757	0.00775	0.00851	0.00845	0.00782
13.55	0.01268	0.01175	0.00756	0.00777	0.00849	0.00848	0.00782
13.5583	0.01255	0.01256	0.00755	0.00779	0.00847	0.0085	0.00783
13.5667	0.01244	0.01335	0.00754	0.00781	0.00845	0.00852	0.00784
13.575	0.01235	0.0141	0.00754	0.00783	0.00843	0.00854	0.00784
13.5833	0.01227	0.01476	0.00754	0.00785	0.00841	0.00856	0.00785
13.5917	0.01222	0.01526	0.00754	0.00788	0.00839	0.00858	0.00786
13.6	0.01222	0.0156	0.00754	0.0079	0.00838	0.0086	0.00787
13.6083	0.01234	0.01576	0.00755	0.00793	0.00838	0.00861	0.00788
13.6167	0.01261	0.01571	0.00755	0.00796	0.00838	0.00863	0.00789
13.625	0.0131	0.0155	0.00756	0.00799	0.00839	0.00865	0.00791
13.6333	0.01388	0.01514	0.00757	0.00802	0.0084	0.00867	0.00794
13.6417	0.01492	0.01467	0.00759	0.00805	0.00841	0.00869	0.00798
13.65	0.01625	0.01416	0.0076	0.00808	0.00843	0.0087	0.00804
13.6583	0.01783	0.01363	0.00762	0.00811	0.00845	0.00872	0.00812
13.6667	0.01951	0.01314	0.00765	0.00815	0.00848	0.00875	0.00822
13.675	0.02133	0.01271	0.00767	0.0082	0.0085	0.00877	0.00833
13.6833	0.02318	0.01236	0.0077	0.00825	0.00853	0.0088	0.00844
13.6917	0.02509	0.01212	0.00773	0.00831	0.00856	0.00884	0.00858
13.7	0.02707	0.01199	0.00776	0.00838	0.00861	0.00887	0.00873
13.7083	0.02916	0.01197	0.00779	0.00846	0.00867	0.00892	0.00892
13.7167	0.03141	0.01205	0.00784	0.00854	0.00873	0.00897	0.00914
13.725	0.03359	0.01222	0.0079	0.00863	0.00881	0.00903	0.0094
13.7333	0.03569	0.01244	0.00797	0.00872	0.00891	0.0091	0.0097
13.7417	0.03741	0.0127	0.00804	0.00881	0.009	0.00916	0.00999
13.75	0.03844	0.01291	0.0081	0.00888	0.00907	0.00921	0.01026
13.7583	0.03873	0.01306	0.00815	0.00894	0.00911	0.00925	0.01046
13.7667	0.03813	0.01308	0.00817	0.00896	0.00912	0.00927	0.01054
13.775	0.03662	0.01295	0.00816	0.00895	0.00911	0.00926	0.0105
13.7833	0.03457	0.01268	0.00812	0.00891	0.00906	0.00922	0.01034
13.7917	0.03209	0.01229	0.00806	0.00883	0.00899	0.00916	0.01007
13.8	0.02957	0.0118	0.00797	0.00872	0.00891	0.00908	0.00974
13.8083	0.02749	0.01128	0.00787	0.0086	0.00883	0.009	0.00936
13.8167	0.02609	0.01076	0.00778	0.00847	0.00876	0.0089	0.009
13.825	0.026	0.01027	0.00768	0.00835	0.00869	0.00882	0.00867
13.8333	0.02764	0.00985	0.0076	0.00823	0.00863	0.00876	0.00839
13.8417	0.03129	0.0095	0.00753	0.00813	0.00858	0.00871	0.00817
13.85	0.03756	0.00924	0.00747	0.00804	0.00854	0.00867	0.008
13.8583	0.04616	0.00904	0.00743	0.00796	0.00851	0.00864	0.00787
13.8667	0.05622	0.0089	0.0074	0.00789	0.00848	0.00861	0.00777
13.875	0.06754	0.00882	0.00738	0.00783	0.00846	0.00859	0.00769
13.8833	0.0778	0.00876	0.00736	0.00777	0.00845	0.00856	0.00762
13.8917	0.08591	0.00873	0.00734	0.00772	0.00843	0.00853	0.00756
13.9	0.09106	0.00871	0.00732	0.00767	0.00841	0.00849	0.00751
13.9083	0.09209	0.00868	0.00729	0.00762	0.0084	0.00846	0.00746
13.9167	0.08923	0.00864	0.00727	0.00758	0.00839	0.00842	0.00742
13.925	0.08352	0.00858	0.00724	0.00753	0.00838	0.00839	0.00738
13.9333	0.07529	0.0085	0.00721	0.00749	0.00837	0.00835	0.00734
13.9417	0.06609	0.0084	0.00719	0.00746	0.00836	0.00831	0.00731
13.95	0.05679	0.0083	0.00717	0.00743	0.00835	0.00827	0.00727
13.9583	0.04784	0.00819	0.00716	0.00739	0.00834	0.00823	0.00723
13.9667	0.04007	0.00809	0.00715	0.00736	0.00833	0.00819	0.0072
13.975	0.03334	0.008	0.00714	0.00732	0.00832	0.00815	0.00717
13.9833	0.02789	0.00792	0.00714	0.00729	0.00831	0.00813	0.00715
13.9917	0.02361	0.00787	0.00714	0.00726	0.0083	0.0081	0.00713
14	0.02029	0.00783	0.00715	0.00723	0.00829	0.00808	0.00713
14.0083	0.01785	0.0078	0.00716	0.00721	0.00828	0.00805	0.00712
14.0167	0.01604	0.00778	0.00717	0.0072	0.00827	0.00803	0.00712
14.025	0.01475	0.00776	0.00719	0.00719	0.00827	0.008	0.00712
14.0333	0.01382	0.00774	0.00721	0.00718	0.00826	0.00798	0.00711
14.0417	0.01317	0.0077	0.00723	0.00716	0.00825	0.00796	0.00711
14.05	0.01274	0.00766	0.00725	0.00715	0.00824	0.00793	0.0071
14.0583	0.01249	0.00761	0.00727	0.00713	0.00824	0.00791	0.0071
14.0667	0.0124	0.00755	0.00728	0.00711	0.00823	0.00788	0.0071
14.075	0.01246	0.00749	0.00728	0.00709	0.00821	0.00786	0.00709
14.0833	0.01265	0.00743	0.00729	0.00707	0.00819	0.00784	0.00709
14.0917	0.01295	0.00738	0.0073	0.00705	0.00817	0.00782	0.00708
14.1	0.01332	0.00733	0.00731	0.00703	0.00814	0.0078	0.00706
14.1083	0.0137	0.0073	0.00732	0.00702	0.00811	0.00778	0.00705
14.1167	0.01408	0.00727	0.00732	0.007	0.00808	0.00777	0.00703
14.125	0.0144	0.00724	0.00732	0.00699	0.00805	0.00775	0.00702
14.1333	0.01462	0.00722	0.00732	0.00697	0.00802	0.00773	0.007
14.1417	0.01474	0.0072	0.00731	0.00695	0.008	0.00771	0.00699
14.15	0.01475	0.00719	0.00729	0.00693	0.00797	0.00769	0.00698
14.1583	0.01465	0.00718	0.00728	0.00692	0.00795	0.00767	0.00697
14.1667	0.01447	0.00717	0.00727	0.0069	0.00793	0.00765	0.00695
14.175	0.01423	0.00716	0.00726	0.00689	0.00791	0.00763	0.00694
14.1833	0.01398	0.00715	0.00724	0.00689	0.00789	0.00761	0.00692
14.1917	0.01377	0.00714	0.00722	0.00688	0.00787	0.0076	0.00691
14.2	0.01378	0.00712	0.00719	0.00687	0.00784	0.00758	0.0069
14.2083	0.0143	0.0071	0.00717	0.00686	0.00782	0.00757	0.00689
14.2167	0.01596	0.00709	0.00714	0.00685	0.0078	0.00756	0.00688
14.225	0.02063	0.00708	0.00711	0.00684	0.00778	0.00755	0.00688
14.2333	0.03034	0.00708	0.00708	0.00683	0.00776	0.00754	0.00688
14.2417	0.04999	0.0071	0.00705	0.00682	0.00774	0.00753	0.00688
14.25	0.08645	0.00716	0.00702	0.00682	0.00772	0.00752	0.00689
14.2583	0.1434	0.00727	0.00699	0.00682	0.00771	0.00751	0.00693
14.2667	0.22602	0.0075	0.00696	0.00682	0.0077	0.00751	0.00699
14.275	0.3383	0.00791	0.00694	0.00682	0.00771	0.00751	0.0071
14.2833	0.4638	0.00856	0.00692	0.00683	0.00772	0.00752	0.00727
14.2917	0.59801	0.00955	0.00692	0.00685	0.00774	0.00753	0.00753
14.3	0.72381	0.01095	0.00694	0.00687	0.00777	0.00755	0.00787
14.3083	0.81891	0.01264	0.00698	0.00691	0.0078	0.00757	0.00829
14.3167	0.87957	0.01462	0.00702	0.00695	0.00783	0.0076	0.00875
14.325	0.89857	0.01665	0.00708	0.00699	0.00785	0.00763	0.0092
14.3333	0.87452	0.01841	0.00712	0.00703	0.00786	0.00766	0.0096
14.3417	0.82035	0.01981	0.00715	0.00707	0.00786	0.00768	0.00987
14.35	0.74387	0.02055	0.00716	0.00709	0.00786	0.00768	0.00999
14.3583	0.65393	0.02057	0.00714	0.0071	0.00783	0.00767	0.00996
14.3667	0.56475	0.01999	0.0071	0.00708	0.0078	0.00764	0.00976
14.375	0.47789	0.01888	0.00704	0.00706	0.00777	0.00761	0.00946
14.3833	0.40033	0.01742	0.00696	0.00702	0.00773	0.00758	0.0091
14.3917	0.33195	0.01589	0.00688	0.00698	0.0077	0.00755	0.00872
14.4	0.27248	0.01434	0.00681	0.00693	0.00767	0.00752	0.00835
14.4083	0.22213	0.01295	0.00673	0.00688	0.00764	0.0075	0.00802
14.4167	0.17829	0.01173	0.00667	0.00684	0.00762	0.00749	0.00773
14.425	0.142	0.0107	0.00661	0.0068	0.00761	0.00747	0.00748
14.4333	0.11141	0.00988	0.00656	0.00676	0.00759	0.00746	0.00727
14.4417	0.08651	0.0092	0.00652	0.00673	0.00758	0.00745	0.0071
14.45	0.06694	0.00866	0.00648	0.0067	0.00757	0.00744	0.00697
14.4583	0.05156	0.00824	0.00646	0.00668	0.00755	0.00743	0.00686
14.4667	0.04013	0.0079	0.00643	0.00666	0.00753	0.00742	0.00679
14.475	0.03161	0.00764	0.00642	0.00664	0.00752	0.00741	0.00672
14.4833	0.02547	0.00743	0.00641	0.00663	0.0075	0.0074	0.00668
14.4917	0.02108	0.00728	0.00641	0.00661	0.00749	0.00738	0.00663
14.5	0.01793	0.00717	0.00641	0.0066	0.00747	0.00737	0.0066
14.5083	0.01573	0.00711	0.00641	0.00658	0.00745	0.00736	0.00656
14.5167	0.01414	0.0071	0.00641	0.00657	0.00742	0.00735	0.00653
14.525	0.01301	0.00716	0.00642	0.00655	0.0074	0.00735	0.00649
14.5333	0.01219	0.00731	0.00642	0.00654	0.00738	0.00734	0.00646
14.5417	0.01157	0.00757	0.00641	0.00652	0.00735	0.00734	0.00643
14.55	0.0111	0.00799	0.0064	0.0065	0.00733	0.00733	0.0064
14.5583	0.01072	0.00862	0.00639	0.00648	0.0073	0.00732	0.00637
14.5667	0.01039	0.00948	0.00637	0.00646	0.00727	0.0073	0.00634
14.575	0.01009	0.01064	0.00636	0.00645	0.00725	0.00729	0.0063
14.5833	0.00982	0.01208	0.00634	0.00643	0.00722	0.00727	0.00627
14.5917	0.00957	0.01377	0.00633	0.00641	0.0072	0.00725	0.00623
14.6	0.00933	0.01574	0.00632	0.00639	0.00717	0.00724	0.0062
14.6083	0.00912	0.01779	0.0063	0.00637	0.00715	0.00722	0.00617
14.6167	0.00893	0.0199	0.00629	0.00635	0.00712	0.00721	0.00614
14.625	0.00877	0.0219	0.00627	0.00633	0.00709	0.0072	0.00611
14.6333	0.00863	0.02358	0.00625	0.00631	0.00706	0.00719	0.00608
14.6417	0.0085	0.02491	0.00624	0.00628	0.00704	0.00718	0.00605
14.65	0.0084	0.02572	0.00622	0.00625	0.00703	0.00717	0.00603
14.6583	0.00831	0.02597	0.00621	0.00623	0.00701	0.00716	0.006
14.6667	0.00824	0.02569	0.00619	0.0062	0.007	0.00715	0.00598
14.675	0.00819	0.02489	0.00618	0.00617	0.00698	0.00714	0.00595
14.6833	0.00814	0.02365	0.00616	0.00614	0.00696	0.00714	0.00593
14.6917	0.00811	0.02215	0.00614	0.00612	0.00694	0.00713	0.0059
14.7	0.00807	0.02039	0.00612	0.0061	0.00692	0.00712	0.00587
14.7083	0.00805	0.01861	0.0061	0.00608	0.0069	0.00711	0.00584
14.7167	0.00803	0.01683	0.00607	0.00606	0.00688	0.00709	0.00582
14.725	0.00801	0.01513	0.00604	0.00604	0.00686	0.00707	0.0058
14.7333	0.00799	0.01359	0.00602	0.00601	0.00684	0.00705	0.00579
14.7417	0.00797	0.01218	0.006	0.00598	0.00682	0.00703	0.00577
14.75	0.00795	0.01098	0.00598	0.00595	0.0068	0.00701	0.00575
14.7583	0.00792	0.00995	0.00597	0.00592	0.00679	0.00699	0.00572
14.7667	0.00788	0.00908	0.00595	0.00589	0.00678	0.00698	0.0057
14.775	0.00784	0.00837	0.00594	0.00587	0.00677	0.00696	0.00568
14.7833	0.0078	0.00779	0.00592	0.00585	0.00676	0.00694	0.00566
14.7917	0.00776	0.00733	0.0059	0.00584	0.00676	0.00693	0.00565
14.8	0.00773	0.00696	0.00588	0.00583	0.00675	0.00691	0.00563
14.8083	0.0077	0.00668	0.00587	0.00582	0.00674	0.0069	0.00562
14.8167	0.00768	0.00646	0.00586	0.0058	0.00673	0.00689	0.00561
14.825	0.00767	0.0063	0.00585	0.00579	0.00673	0.00687	0.0056
14.8333	0.00766	0.00618	0.00585	0.00578	0.00672	0.00686	0.0056
14.8417	0.00766	0.00609	0.00584	0.00577	0.00672	0.00683	0.00559
14.85	0.00766	0.00603	0.00584	0.00576	0.00672	0.00681	0.00558
14.8583	0.00766	0.00598	0.00583	0.00574	0.00672	0.00679	0.00558
14.8667	0.00766	0.00594	0.00582	0.00573	0.00672	0.00676	0.00557
14.875	0.00766	0.00591	0.00581	0.00572	0.00671	0.00674	0.00556
14.8833	0.00766	0.00588	0.00579	0.0057	0.00671	0.00672	0.00556
14.8917	0.00766	0.00586	0.00577	0.00569	0.00671	0.00669	0.00555
14.9	0.00765	0.00583	0.00575	0.00567	0.00671	0.00667	0.00555
14.9083	0.00765	0.00581	0.00573	0.00565	0.00671	0.00665	0.00554
14.9167	0.00764	0.0058	0.00571	0.00564	0.0067	0.00664	0.00554
14.925	0.00764	0.00579	0.00569	0.00563	0.0067	0.00662	0.00553
14.9333	0.00763	0.00578	0.00568	0.00562	0.00669	0.0066	0.00553
14.9417	0.00762	0.00579	0.00566	0.0056	0.00668	0.00659	0.00552
14.95	0.00761	0.0058	0.00565	0.00559	0.00667	0.00657	0.00551
14.9583	0.0076	0.00583	0.00564	0.00558	0.00667	0.00655	0.00551
14.9667	0.00759	0.00586	0.00562	0.00556	0.00666	0.00653	0.00551
14.975	0.00758	0.00589	0.00562	0.00555	0.00666	0.0065	0.00552
14.9833	0.00757	0.00592	0.00563	0.00553	0.00666	0.00648	0.00554
14.9917	0.00755	0.00593	0.00566	0.00552	0.00665	0.00646	0.00556
15	0.00752	0.00593	0.00573	0.0055	0.00665	0.00644	0.00559
15.0083	0.00749	0.00591	0.00581	0.00549	0.00664	0.00642	0.00564
15.0167	0.00746	0.00589	0.00592	0.00547	0.00663	0.0064	0.00568
15.025	0.00742	0.00585	0.00604	0.00546	0.00662	0.00638	0.00572
15.0333	0.00739	0.0058	0.00615	0.00544	0.00661	0.00636	0.00576
15.0417	0.00735	0.00575	0.00625	0.00543	0.00659	0.00634	0.00579
15.05	0.0073	0.0057	0.00631	0.00542	0.00657	0.00632	0.0058
15.0583	0.00725	0.00565	0.00632	0.00541	0.00655	0.00631	0.00579
15.0667	0.0072	0.00561	0.00628	0.00541	0.00653	0.00629	0.00576
15.075	0.00715	0.00557	0.0062	0.0054	0.00651	0.00627	0.00572
15.0833	0.0071	0.00553	0.00607	0.0054	0.00649	0.00625	0.00565
15.0917	0.00705	0.0055	0.00592	0.00539	0.00647	0.00623	0.00558
15.1	0.00702	0.00548	0.00576	0.00538	0.00645	0.00621	0.00551
15.1083	0.00699	0.00545	0.00561	0.00537	0.00643	0.00619	0.00543
15.1167	0.00696	0.00544	0.00546	0.00536	0.0064	0.00617	0.00537
15.125	0.00694	0.00542	0.00534	0.00535	0.00638	0.00616	0.00532
15.1333	0.00691	0.0054	0.00524	0.00534	0.00635	0.00614	0.00527
15.1417	0.00689	0.00538	0.00515	0.00533	0.00633	0.00612	0.00523
15.15	0.00687	0.00537	0.00509	0.00533	0.0063	0.0061	0.00519
15.1583	0.00685	0.00535	0.00504	0.00532	0.00628	0.00608	0.00516
15.1667	0.00683	0.00534	0.005	0.00531	0.00624	0.00606	0.00513
15.175	0.00681	0.00532	0.00497	0.0053	0.00621	0.00603	0.0051
15.1833	0.00679	0.00531	0.00494	0.0053	0.00618	0.00601	0.00507
15.1917	0.00676	0.00529	0.00493	0.00529	0.00616	0.00599	0.00504
15.2	0.00674	0.00528	0.00491	0.00528	0.00613	0.00597	0.00502
15.2083	0.00672	0.00527	0.0049	0.00526	0.00611	0.00596	0.005
15.2167	0.00669	0.00525	0.00489	0.00525	0.00609	0.00594	0.00498
15.225	0.00668	0.00524	0.00487	0.00523	0.00607	0.00593	0.00495
15.2333	0.00666	0.00523	0.00486	0.00522	0.00606	0.00591	0.00493
15.2417	0.00664	0.00522	0.00485	0.0052	0.00604	0.00589	0.00491
15.25	0.00663	0.0052	0.00485	0.00519	0.00603	0.00588	0.00488
15.2583	0.00663	0.00518	0.00487	0.00517	0.00602	0.00587	0.00486
15.2667	0.00664	0.00517	0.0049	0.00516	0.00602	0.00586	0.00485
15.275	0.00666	0.00516	0.00496	0.00514	0.00601	0.00585	0.00485
15.2833	0.0067	0.00515	0.00506	0.00513	0.00601	0.00584	0.00485
15.2917	0.00677	0.00514	0.0052	0.00511	0.006	0.00583	0.00486
15.3	0.00684	0.00513	0.00539	0.00511	0.006	0.00582	0.00488
15.3083	0.00693	0.00512	0.00562	0.0051	0.00601	0.00582	0.00491
15.3167	0.00701	0.0051	0.00587	0.0051	0.00601	0.00581	0.00494
15.325	0.00707	0.00509	0.00613	0.00511	0.00601	0.00581	0.00497
15.3333	0.00709	0.00507	0.00635	0.00511	0.00601	0.0058	0.005
15.3417	0.00709	0.00506	0.0065	0.0051	0.00601	0.0058	0.005
15.35	0.00705	0.00504	0.00659	0.00509	0.006	0.00579	0.00499
15.3583	0.00697	0.00502	0.00658	0.00507	0.00598	0.00578	0.00497
15.3667	0.00688	0.005	0.00647	0.00505	0.00596	0.00577	0.00492
15.375	0.00676	0.00497	0.00631	0.00502	0.00594	0.00577	0.00487
15.3833	0.00665	0.00495	0.00608	0.00499	0.00591	0.00576	0.00482
15.3917	0.00655	0.00492	0.00584	0.00496	0.00589	0.00576	0.00477
15.4	0.00645	0.00489	0.0056	0.00493	0.00587	0.00575	0.00473
15.4083	0.00637	0.00487	0.00538	0.0049	0.00585	0.00574	0.00469
15.4167	0.0063	0.00484	0.00519	0.00487	0.00584	0.00573	0.00465
15.425	0.00624	0.00482	0.00504	0.00484	0.00583	0.00572	0.00462
15.4333	0.00619	0.0048	0.00492	0.00481	0.00582	0.00571	0.00459
15.4417	0.00615	0.00478	0.00483	0.00478	0.00581	0.0057	0.00456
15.45	0.00612	0.00476	0.00476	0.00476	0.0058	0.00569	0.00453
15.4583	0.00609	0.00474	0.00471	0.00473	0.00578	0.00568	0.00451
15.4667	0.00606	0.00472	0.00467	0.00471	0.00577	0.00567	0.00448
15.475	0.00604	0.00469	0.00463	0.00469	0.00575	0.00566	0.00446
15.4833	0.00601	0.00467	0.0046	0.00466	0.00574	0.00565	0.00443
15.4917	0.00598	0.00464	0.00458	0.00464	0.00572	0.00564	0.00441
15.5	0.00595	0.00462	0.00457	0.00462	0.00571	0.00562	0.00439
15.5083	0.00593	0.0046	0.00455	0.00459	0.0057	0.00561	0.00437
15.5167	0.00591	0.00457	0.00454	0.00456	0.00568	0.0056	0.00435
15.525	0.00589	0.00454	0.00453	0.00453	0.00567	0.00558	0.00434
15.5333	0.00588	0.00451	0.00452	0.0045	0.00566	0.00557	0.00432
15.5417	0.00586	0.00448	0.00451	0.00447	0.00564	0.00555	0.0043
15.55	0.00584	0.00446	0.00449	0.00444	0.00562	0.00554	0.00428
15.5583	0.00583	0.00444	0.00447	0.00441	0.00561	0.00552	0.00426
15.5667	0.00582	0.00442	0.00445	0.00439	0.00559	0.00551	0.00424
15.575	0.00581	0.00441	0.00444	0.00436	0.00558	0.00549	0.00422
15.5833	0.0058	0.00439	0.00442	0.00434	0.00557	0.00547	0.00421
15.5917	0.0058	0.00438	0.00441	0.00432	0.00555	0.00546	0.00419
15.6	0.00579	0.00436	0.0044	0.0043	0.00554	0.00544	0.00417
15.6083	0.00579	0.00435	0.00439	0.00428	0.00552	0.00543	0.00415
15.6167	0.00578	0.00433	0.00438	0.00426	0.0055	0.00541	0.00413
15.625	0.00577	0.00432	0.00437	0.00425	0.00548	0.0054	0.00411
15.6333	0.00577	0.00431	0.00436	0.00424	0.00546	0.00538	0.00409
15.6417	0.00576	0.0043	0.00435	0.00422	0.00545	0.00537	0.00407
15.65	0.00574	0.00429	0.00434	0.00421	0.00543	0.00535	0.00405
15.6583	0.00573	0.00428	0.00433	0.00419	0.00542	0.00533	0.00403
15.6667	0.00572	0.00427	0.00431	0.00417	0.00541	0.0053	0.00402
15.675	0.00571	0.00426	0.00429	0.00415	0.00539	0.00528	0.004
15.6833	0.0057	0.00425	0.00427	0.00413	0.00538	0.00526	0.00399
15.6917	0.00569	0.00423	0.00425	0.00412	0.00536	0.00523	0.00397
15.7	0.00569	0.00422	0.00424	0.0041	0.00534	0.00521	0.00395
15.7083	0.00569	0.0042	0.00422	0.00408	0.00533	0.00519	0.00393
15.7167	0.00568	0.00419	0.00421	0.00406	0.00531	0.00517	0.00391
15.725	0.00567	0.00418	0.00419	0.00405	0.00529	0.00515	0.0039
15.7333	0.00566	0.00417	0.00417	0.00403	0.00527	0.00513	0.00389
15.7417	0.00565	0.00416	0.00416	0.00401	0.00526	0.00512	0.00388
15.75	0.00564	0.00415	0.00414	0.00399	0.00524	0.0051	0.00387
15.7583	0.00563	0.00414	0.00413	0.00398	0.00523	0.00508	0.00386
15.7667	0.00561	0.00412	0.00412	0.00397	0.00521	0.00505	0.00386
15.775	0.0056	0.0041	0.00411	0.00396	0.0052	0.00503	0.00385
15.7833	0.00558	0.00409	0.0041	0.00395	0.00519	0.00501	0.00384
15.7917	0.00556	0.00408	0.00409	0.00395	0.00519	0.00499	0.00383
15.8	0.00555	0.00406	0.00407	0.00394	0.00518	0.00498	0.00383
15.8083	0.00554	0.00405	0.00406	0.00392	0.00517	0.00497	0.00381
15.8167	0.00553	0.00404	0.00404	0.00391	0.00516	0.00495	0.0038
15.825	0.00552	0.00402	0.00401	0.0039	0.00515	0.00494	0.00379
15.8333	0.0055	0.00401	0.00399	0.00389	0.00513	0.00492	0.00377
15.8417	0.00549	0.00399	0.00397	0.00388	0.00511	0.0049	0.00375
15.85	0.00547	0.00397	0.00395	0.00387	0.00509	0.00488	0.00374
15.8583	0.00545	0.00395	0.00393	0.00386	0.00508	0.00486	0.00373
15.8667	0.00543	0.00393	0.00391	0.00384	0.00506	0.00485	0.00371
15.875	0.00541	0.00391	0.00389	0.00383	0.00504	0.00484	0.0037
15.8833	0.00538	0.00389	0.00388	0.00381	0.00502	0.00483	0.00369
15.8917	0.00535	0.00388	0.00386	0.0038	0.00501	0.00482	0.00367
15.9	0.00533	0.00386	0.00384	0.00378	0.00499	0.0048	0.00366
15.9083	0.0053	0.00385	0.00382	0.00377	0.00497	0.00478	0.00365
15.9167	0.00528	0.00383	0.0038	0.00375	0.00496	0.00477	0.00364
15.925	0.00527	0.00382	0.00378	0.00374	0.00494	0.00475	0.00363
15.9333	0.00526	0.0038	0.00375	0.00372	0.00493	0.00474	0.00361
15.9417	0.00524	0.00378	0.00373	0.00371	0.00491	0.00473	0.0036
15.95	0.00522	0.00377	0.00371	0.00369	0.00489	0.00472	0.00358
15.9583	0.0052	0.00375	0.00368	0.00367	0.00487	0.0047	0.00356
15.9667	0.00518	0.00373	0.00366	0.00366	0.00484	0.00469	0.00354
15.975	0.00515	0.00372	0.00363	0.00363	0.00482	0.00467	0.00353
15.9833	0.00513	0.00369	0.00361	0.00361	0.0048	0.00466	0.00351
15.9917	0.0051	0.00367	0.00358	0.00359	0.00477	0.00464	0.00349
16	0.00508	0.00365	0.00356	0.00357	0.00475	0.00463	0.00347
16.0083	0.00505	0.00363	0.00354	0.00354	0.00473	0.00461	0.00345
16.0167	0.00503	0.00361	0.00351	0.00353	0.00471	0.0046	0.00344
16.025	0.00501	0.00359	0.00349	0.00351	0.00469	0.00458	0.00342
16.0333	0.00498	0.00357	0.00346	0.00349	0.00467	0.00457	0.00341
16.0417	0.00496	0.00355	0.00344	0.00347	0.00465	0.00455	0.00339
16.05	0.00494	0.00353	0.00341	0.00345	0.00463	0.00453	0.00337
16.0583	0.00491	0.00352	0.00339	0.00343	0.00461	0.00452	0.00335
16.0667	0.00489	0.0035	0.00336	0.00341	0.00459	0.0045	0.00333
16.075	0.00487	0.00348	0.00334	0.00339	0.00457	0.00449	0.00331
16.0833	0.00486	0.00346	0.00331	0.00337	0.00455	0.00447	0.00329
16.0917	0.00484	0.00344	0.00329	0.00335	0.00453	0.00446	0.00327
16.1	0.00482	0.00342	0.00327	0.00333	0.00451	0.00445	0.00324
16.1083	0.0048	0.0034	0.00325	0.00332	0.00449	0.00444	0.00322
16.1167	0.00478	0.00339	0.00323	0.0033	0.00447	0.00443	0.0032
16.125	0.00477	0.00337	0.00322	0.00328	0.00446	0.00441	0.00317
16.1333	0.00475	0.00336	0.00321	0.00327	0.00444	0.0044	0.00315
16.1417	0.00472	0.00334	0.0032	0.00325	0.00442	0.00438	0.00313
16.15	0.0047	0.00332	0.00319	0.00322	0.0044	0.00437	0.00311
16.1583	0.00467	0.0033	0.00317	0.0032	0.00437	0.00435	0.00309
16.1667	0.00465	0.00328	0.00315	0.00318	0.00435	0.00433	0.00307
16.175	0.00462	0.00326	0.00313	0.00316	0.00433	0.00431	0.00305
16.1833	0.0046	0.00324	0.00311	0.00314	0.00431	0.00429	0.00303
16.1917	0.00457	0.00321	0.0031	0.00312	0.00429	0.00427	0.003
16.2	0.00455	0.00318	0.00308	0.0031	0.00427	0.00425	0.00298
16.2083	0.00453	0.00316	0.00306	0.00308	0.00425	0.00423	0.00296
16.2167	0.00451	0.00314	0.00304	0.00306	0.00423	0.0042	0.00294
16.225	0.00449	0.00312	0.00301	0.00305	0.00421	0.00418	0.00292
16.2333	0.00447	0.0031	0.00299	0.00303	0.00419	0.00416	0.0029
16.2417	0.00445	0.00308	0.00296	0.00301	0.00417	0.00413	0.00288
16.25	0.00443	0.00306	0.00294	0.00299	0.00415	0.00411	0.00286
16.2583	0.00441	0.00304	0.00292	0.00298	0.00413	0.00409	0.00285
16.2667	0.00439	0.00301	0.0029	0.00296	0.00411	0.00407	0.00283
16.275	0.00437	0.00299	0.00288	0.00295	0.00409	0.00406	0.00281
16.2833	0.00436	0.00296	0.00286	0.00293	0.00408	0.00404	0.00279
16.2917	0.00434	0.00294	0.00285	0.00291	0.00406	0.00403	0.00277
16.3	0.00432	0.00293	0.00283	0.00288	0.00405	0.00401	0.00275
16.3083	0.00431	0.00291	0.00281	0.00286	0.00404	0.004	0.00273
16.3167	0.0043	0.00289	0.00279	0.00284	0.00402	0.00398	0.00271
16.325	0.00428	0.00287	0.00278	0.00282	0.00401	0.00396	0.00269
16.3333	0.00427	0.00285	0.00276	0.0028	0.00401	0.00394	0.00266
16.3417	0.00426	0.00283	0.00275	0.00278	0.004	0.00393	0.00264
16.35	0.00424	0.00281	0.00273	0.00276	0.00398	0.00391	0.00261
16.3583	0.00423	0.0028	0.00272	0.00274	0.00397	0.0039	0.00259
16.3667	0.00421	0.00278	0.00271	0.00272	0.00396	0.00388	0.00257
16.375	0.0042	0.00276	0.0027	0.00271	0.00394	0.00387	0.00256
16.3833	0.00419	0.00274	0.00268	0.00269	0.00393	0.00386	0.00255
16.3917	0.00417	0.00273	0.00267	0.00268	0.00392	0.00384	0.00254
16.4	0.00416	0.00271	0.00266	0.00266	0.00391	0.00383	0.00253
16.4083	0.00415	0.00269	0.00264	0.00264	0.00389	0.00382	0.00251
16.4167	0.00414	0.00267	0.00263	0.00263	0.00388	0.00381	0.00249
16.425	0.00413	0.00265	0.00262	0.00261	0.00387	0.0038	0.00247
16.4333	0.00412	0.00264	0.0026	0.00259	0.00386	0.00378	0.00245
16.4417	0.00411	0.00262	0.00259	0.00257	0.00385	0.00377	0.00243
16.45	0.0041	0.0026	0.00258	0.00256	0.00384	0.00376	0.00241
16.4583	0.00409	0.00258	0.00256	0.00254	0.00382	0.00375	0.0024
16.4667	0.00408	0.00257	0.00255	0.00252	0.00381	0.00373	0.00238
16.475	0.00406	0.00255	0.00253	0.00251	0.0038	0.00372	0.00236
16.4833	0.00405	0.00254	0.00252	0.00249	0.00378	0.0037	0.00235
16.4917	0.00403	0.00252	0.0025	0.00247	0.00376	0.00368	0.00233
16.5	0.00402	0.00251	0.00248	0.00245	0.00375	0.00366	0.00231
16.5083	0.004	0.0025	0.00246	0.00243	0.00373	0.00365	0.00229
16.5167	0.00399	0.00248	0.00245	0.00241	0.00372	0.00363	0.00227
16.525	0.00397	0.00247	0.00243	0.0024	0.00371	0.00361	0.00226
16.5333	0.00396	0.00245	0.00241	0.00238	0.00369	0.0036	0.00224
16.5417	0.00394	0.00244	0.0024	0.00237	0.00368	0.00358	0.00223
16.55	0.00393	0.00242	0.00239	0.00235	0.00367	0.00357	0.00221
16.5583	0.00391	0.00241	0.00237	0.00234	0.00365	0.00355	0.0022
16.5667	0.0039	0.00239	0.00236	0.00232	0.00364	0.00353	0.00218
16.575	0.00388	0.00237	0.00234	0.0023	0.00362	0.00351	0.00216
16.5833	0.00387	0.00235	0.00233	0.00228	0.00361	0.00349	0.00215
16.5917	0.00386	0.00233	0.00231	0.00226	0.00359	0.00348	0.00213
16.6	0.00385	0.00231	0.0023	0.00224	0.00358	0.00347	0.00212
16.6083	0.00384	0.00229	0.00229	0.00223	0.00356	0.00346	0.0021
16.6167	0.00383	0.00227	0.00228	0.00221	0.00355	0.00344	0.00209
16.625	0.00381	0.00226	0.00227	0.00219	0.00353	0.00343	0.00207
16.6333	0.0038	0.00225	0.00226	0.00217	0.00352	0.00341	0.00206
16.6417	0.00378	0.00224	0.00224	0.00215	0.0035	0.00339	0.00204
16.65	0.00376	0.00223	0.00222	0.00213	0.00348	0.00337	0.00202
[truncated: 2,802 more rows]

## Sheet: Sheet2
Time	Pepmix	Accumulated sum
0	8.25e-05	0.001128
0.00833	8.25e-05	0.001128
0.01667	3.5e-06	-7e-06
0.025	1.05e-05	-2.75e-05
0.03333	1.7e-05	-4.8e-05
0.04167	2.1e-05	-7.45e-05
0.05	3.3e-05	-0.000103
0.05833	7.25e-05	-0.0001275
0.06667	0.00014	-0.0001435
0.075	0.0002065	-0.0001565
0.08333	0.000255	-0.000168
0.09167	0.0002725	-0.0001865
0.1	0.0002455	-0.000217
0.10833	0.0001855	-0.000256
0.11667	0.0001285	-0.000294
0.125	8.75e-05	-0.0003235
0.13333	6.3e-05	-0.000337
0.14167	5.15e-05	-0.0003425
0.15	4.75e-05	-0.000348
0.15833	4.7e-05	-0.0003605
0.16667	4.75e-05	-0.00038
0.175	4.8e-05	-0.000403
0.18333	4.9e-05	-0.0004275
0.19167	5.15e-05	-0.000453
0.2	5.55e-05	-0.000479
0.20833	6.2e-05	-0.000508
0.21667	6.85e-05	-0.000542
0.225	7.35e-05	-0.0005835
0.23333	7.55e-05	-0.0006265
0.24167	7.35e-05	-0.0006695
0.25	6.8e-05	-0.0007155
0.25833	6e-05	-0.000766
0.26667	5.1e-05	-0.000816
0.275	4.3e-05	-0.000863
0.28333	3.65e-05	-0.000905
0.29167	3.15e-05	-0.0009385
0.3	2.7e-05	-0.0009655
0.30833	2.25e-05	-0.0009905
0.31667	1.55e-05	-0.0010165
0.325	5.5e-06	-0.001045
0.33333	-6.5e-06	-0.001074
0.34167	-2.15e-05	-0.001099
0.35	-3.75e-05	-0.0011215
0.35833	-5.15e-05	-0.001142
0.36667	-6.45e-05	-0.0011625
0.375	-7.7e-05	-0.0011845
0.38333	-9.1e-05	-0.0012105
0.39167	-0.000107	-0.001235
0.4	-0.0001235	-0.0012535
0.40833	-0.000141	-0.001262
0.41667	-0.0001555	-0.0012635
0.425	-0.000167	-0.001257
0.43333	-0.000178	-0.0012445
0.44167	-0.0001915	-0.0012325
0.45	-0.000207	-0.001223
0.45833	-0.000224	-0.0012145
0.46667	-0.0002415	-0.0012045
0.475	-0.000256	-0.0011925
0.48333	-0.0002655	-0.0011795
0.49167	-0.0002715	-0.001164
0.5	-0.000275	-0.0011465
0.50833	-0.000278	-0.001126
0.51667	-0.000282	-0.0011095
0.525	-0.0002875	-0.001092
0.53333	-0.0002945	-0.0010715
0.54167	-0.000303	-0.001044
0.55	-0.0003115	-0.0010125
0.55833	-0.000319	-0.0009725
0.56667	-0.0003255	-0.000924
0.575	-0.0003295	-0.000873
0.58333	-0.000332	-0.0008235
0.59167	-0.0003335	-0.0007755
0.6	-0.0003335	-0.000731
0.60833	-0.000333	-0.0006875
0.61667	-0.0003305	-0.000649
0.625	-0.0003235	-0.0006095
0.63333	-0.0003145	-0.0005715
0.64167	-0.000303	-0.000534
0.65	-0.00029	-0.0004975
0.65833	-0.000277	-0.00046
0.66667	-0.000264	-0.000422
0.675	-0.00025	-0.0003865
0.68333	-0.000234	-0.000352
0.69167	-0.0002175	-0.000321
0.7	-0.0002015	-0.0002935
0.70833	-0.0001865	-0.000271
0.71667	-0.0001745	-0.000252
0.725	-0.0001645	-0.000231
0.73333	-0.0001565	-0.000207
0.74167	-0.00015	-0.0001815
0.75	-0.000144	-0.0001585
0.75833	-0.000137	-0.000141
0.76667	-0.0001295	-0.0001335
0.775	-0.000121	-0.000136
0.78333	-0.0001125	-0.000141
0.79167	-0.000106	-0.000139
0.8	-0.000104	-0.0001275
0.80833	-0.0001055	-0.000109
0.81667	-0.000108	-8.65e-05
0.825	-0.0001095	-7.2e-05
0.83333	-0.000109	-6.65e-05
0.84167	-0.0001045	-6.65e-05
0.85	-9.85e-05	-7.05e-05
0.85833	-9.35e-05	-7.1e-05
0.86667	-8.95e-05	-6.6e-05
0.875	-8.75e-05	-6.1e-05
0.88333	-8.85e-05	-6.25e-05
0.89167	-9.05e-05	-6.85e-05
0.9	-9.25e-05	-8.05e-05
0.90833	-9.45e-05	-9.65e-05
0.91667	-9.45e-05	-0.0001135
0.925	-9.2e-05	-0.00013
0.93333	-8.8e-05	-0.0001425
0.94167	-8.35e-05	-0.000151
0.95	-7.9e-05	-0.000154
0.95833	-7.6e-05	-0.000152
0.96667	-7.4e-05	-0.000146
0.975	-7.4e-05	-0.0001405
0.98333	-7.5e-05	-0.0001445
0.99167	-7.65e-05	-0.0001585
1	-7.65e-05	-0.0001785
1.00833	-7.5e-05	-0.000202
1.01667	-7.35e-05	-0.0002245
1.025	-7.25e-05	-0.000244
1.03333	-7.2e-05	-0.0002605
1.04167	-7.25e-05	-0.0002765
1.05	-7.35e-05	-0.000296
1.05833	-7.45e-05	-0.000313
1.06667	-7.45e-05	-0.000331
1.075	-7.5e-05	-0.0003485
1.08333	-7.75e-05	-0.000366
1.09167	-8.25e-05	-0.000387
1.1	-9.05e-05	-0.0004065
1.10833	-0.000101	-0.000426
1.11667	-0.0001135	-0.0004455
1.125	-0.0001275	-0.0004635
1.13333	-0.000142	-0.0004795
1.14167	-0.000155	-0.000493
1.15	-0.0001665	-0.000504
1.15833	-0.0001765	-0.0005135
1.16667	-0.0001855	-0.000523
1.175	-0.0001955	-0.000539
1.18333	-0.0002075	-0.0005595
1.19167	-0.000221	-0.0005825
1.2	-0.000234	-0.000604
1.20833	-0.0002465	-0.000625
1.21667	-0.000255	-0.000641
1.225	-0.000258	-0.0006535
1.23333	-0.000258	-0.000662
1.24167	-0.0002565	-0.000667
1.25	-0.000253	-0.0006655
1.25833	-0.000248	-0.0006615
1.26667	-0.000242	-0.0006585
1.275	-0.000235	-0.000658
1.28333	-0.0002275	-0.0006615
1.29167	-0.00022	-0.000668
1.3	-0.000212	-0.0006765
1.30833	-0.000203	-0.000682
1.31667	-0.000193	-0.0006795
1.325	-0.0001825	-0.000671
1.33333	-0.000173	-0.000655
1.34167	-0.0001655	-0.0006335
1.35	-0.0001595	-0.000605
1.35833	-0.000154	-0.000574
1.36667	-0.0001475	-0.000544
1.375	-0.000139	-0.000521
1.38333	-0.0001285	-0.000504
1.39167	-0.0001165	-0.000494
1.4	-0.000104	-0.000495
1.40833	-9.15e-05	-0.000495
1.41667	-7.9e-05	-0.0004915
1.425	-6.65e-05	-0.000485
1.43333	-5.35e-05	-0.0004735
1.44167	-3.9e-05	-0.0004595
1.45	-2.45e-05	-0.0004475
1.45833	-1.15e-05	-0.000436
1.46667	0	-0.000423
1.475	1.05e-05	-0.0004075
1.48333	2e-05	-0.0003895
1.49167	3.05e-05	-0.000367
1.5	4.35e-05	-0.000342
1.50833	5.85e-05	-0.0003185
1.51667	7.35e-05	-0.000299
1.525	8.75e-05	-0.000283
1.53333	9.95e-05	-0.000268
1.54167	0.0001105	-0.0002515
1.55	0.00012	-0.000229
1.55833	0.0001295	-0.0002025
1.56667	0.000139	-0.000174
1.575	0.000148	-0.0001485
1.58333	0.000156	-0.00013
1.59167	0.0001625	-0.0001165
1.6	0.000167	-0.0001035
1.60833	0.0001705	-8.9e-05
1.61667	0.000173	-7.3e-05
1.625	0.0001745	-5.7e-05
1.63333	0.0001755	-4.35e-05
1.64167	0.000176	-3.35e-05
1.65	0.000176	-2.85e-05
1.65833	0.000176	-2.75e-05
1.66667	0.000175	-3.05e-05
1.675	0.0001745	-4e-05
1.68333	0.0001745	-5.35e-05
1.69167	0.0001735	-7e-05
1.7	0.0001695	-8.3e-05
1.70833	0.000162	-9.1e-05
1.71667	0.0001505	-9.5e-05
1.725	0.0001365	-9.25e-05
1.73333	0.000123	-8.7e-05
1.74167	0.0001125	-8.25e-05
1.75	0.0001045	-8.3e-05
1.75833	9.7e-05	-8.45e-05
1.76667	8.9e-05	-9.05e-05
1.775	8.05e-05	-0.000103
1.78333	7.15e-05	-0.0001185
1.79167	6.1e-05	-0.00014
1.8	4.95e-05	-0.0001655
1.80833	3.7e-05	-0.0001925
1.81667	2.3e-05	-0.0002185
1.825	6.5e-06	-0.0002365
1.83333	-9.5e-06	-0.000248
1.84167	-2.5e-05	-0.0002555
1.85	-4e-05	-0.0002625
1.85833	-5.4e-05	-0.000277
1.86667	-6.75e-05	-0.0003065
1.875	-7.9e-05	-0.000349
1.88333	-8.8e-05	-0.000399
1.89167	-9.5e-05	-0.000451
1.9	-0.000101	-0.0004995
1.90833	-0.000107	-0.0005365
1.91667	-0.000113	-0.000567
1.925	-0.00012	-0.0005915
1.93333	-0.000128	-0.0006165
1.94167	-0.000137	-0.000645
1.95	-0.0001475	-0.00068
1.95833	-0.000158	-0.0007225
1.96667	-0.0001695	-0.00077
1.975	-0.0001815	-0.000822
1.98333	-0.000194	-0.000873
1.99167	-0.000207	-0.000919
2	-0.0002195	-0.000958
2.00833	-0.00023	-0.000991
2.01667	-0.000238	-0.001017
2.025	-0.0002425	-0.001039
2.03333	-0.000246	-0.001055
2.04167	-0.000251	-0.0010685
2.05	-0.000258	-0.0010815
2.05833	-0.0002665	-0.0010925
2.06667	-0.0002765	-0.001108
2.075	-0.000285	-0.0011265
2.08333	-0.0002915	-0.0011465
2.09167	-0.000295	-0.0011605
2.1	-0.0002945	-0.0011665
2.10833	-0.0002915	-0.001165
2.11667	-0.0002875	-0.001159
2.125	-0.0002835	-0.001151
2.13333	-0.0002795	-0.001148
2.14167	-0.0002755	-0.0011505
2.15	-0.0002715	-0.0011485
2.15833	-0.000267	-0.0011455
2.16667	-0.000263	-0.001136
2.175	-0.000259	-0.001119
2.18333	-0.000255	-0.001096
2.19167	-0.000251	-0.0010675
2.2	-0.0002475	-0.0010365
2.20833	-0.000244	-0.0010055
2.21667	-0.0002405	-0.0009725
2.225	-0.000237	-0.0009435
2.23333	-0.0002325	-0.000918
2.24167	-0.0002275	-0.0008945
2.25	-0.000222	-0.0008735
2.25833	-0.000217	-0.0008495
2.26667	-0.0002125	-0.000821
2.275	-0.000209	-0.000791
2.28333	-0.000206	-0.0007575
2.29167	-0.0002035	-0.000723
2.3	-0.000203	-0.000689
2.30833	-0.000203	-0.00066
2.31667	-0.000202	-0.0006325
2.325	-0.0001975	-0.0006035
2.33333	-0.0001925	-0.0005735
2.34167	-0.0001875	-0.0005455
2.35	-0.0001835	-0.0005125
2.35833	-0.000181	-0.0004765
2.36667	-0.0001795	-0.0004425
2.375	-0.000176	-0.000408
2.38333	-0.0001695	-0.000375
2.39167	-0.0001605	-0.000342
2.4	-0.0001505	-0.0003125
2.40833	-0.00014	-0.0002875
2.41667	-0.000132	-0.000263
2.425	-0.000126	-0.0002375
2.43333	-0.0001215	-0.0002075
2.44167	-0.0001165	-0.0001735
2.45	-0.0001105	-0.0001385
2.45833	-0.000105	-0.000111
2.46667	-9.95e-05	-9.3e-05
2.475	-9.5e-05	-8.35e-05
2.48333	-9.1e-05	-8e-05
2.49167	-8.8e-05	-7.45e-05
2.5	-8.45e-05	-6.35e-05
2.50833	-8.1e-05	-4.95e-05
2.51667	-7.95e-05	-3.65e-05
2.525	-7.95e-05	-2.4e-05
2.53333	-8.1e-05	-1.35e-05
2.54167	-8.2e-05	-5e-06
2.55	-8.25e-05	6.5e-06
2.55833	-8.05e-05	2.05e-05
2.56667	-7.55e-05	3.8e-05
2.575	-7e-05	5.8e-05
2.58333	-6.55e-05	7.45e-05
2.59167	-6.25e-05	8.45e-05
2.6	-6.35e-05	8.95e-05
2.60833	-6.75e-05	8.7e-05
2.61667	-7.3e-05	8e-05
2.625	-7.85e-05	7.3e-05
2.63333	-8.35e-05	6.65e-05
2.64167	-8.8e-05	6.15e-05
2.65	-9.25e-05	5.85e-05
2.65833	-9.7e-05	6.65e-05
2.66667	-0.000103	8.2e-05
2.675	-0.000109	0.000103
2.68333	-0.0001145	0.0001235
2.69167	-0.0001195	0.000136
2.7	-0.0001225	0.0001375
2.70833	-0.000123	0.0001295
2.71667	-0.000121	0.0001205
2.725	-0.0001175	0.000116
2.73333	-0.000114	0.000117
2.74167	-0.000113	0.0001235
2.75	-0.0001135	0.0001315
2.75833	-0.0001135	0.0001375
2.76667	-0.000112	0.000142
2.775	-0.0001085	0.000142
2.78333	-0.0001035	0.0001365
2.79167	-9.9e-05	0.00012
2.8	-9.7e-05	9.9e-05
2.80833	-9.8e-05	7.4e-05
2.81667	-0.0001	5e-05
2.825	-0.000102	2.9e-05
2.83333	-0.0001025	1.1e-05
2.84167	-9.8e-05	-8e-06
2.85	-9.05e-05	-3.35e-05
2.85833	-8.2e-05	-6.75e-05
2.86667	-7.3e-05	-0.000104
2.875	-6.4e-05	-0.0001405
2.88333	-5.45e-05	-0.0001715
2.89167	-4.4e-05	-0.000202
2.9	-3.3e-05	-0.000236
2.90833	-2.2e-05	-0.0002735
2.91667	-1.2e-05	-0.000319
2.925	-3e-06	-0.000368
2.93333	7e-06	-0.000415
2.94167	2e-05	-0.000458
2.95	3.55e-05	-0.000496
2.95833	5.1e-05	-0.0005295
2.96667	6.7e-05	-0.0005605
2.975	8e-05	-0.000586
2.98333	9e-05	-0.000609
2.99167	9.7e-05	-0.000629
3	0.0001015	-0.0006465
3.00833	0.000105	-0.000663
3.01667	0.0001085	-0.0006825
3.025	0.000113	-0.0007055
3.03333	0.0001195	-0.0007305
3.04167	0.0001285	-0.000755
3.05	0.000139	-0.0007765
3.05833	0.00015	-0.000794
3.06667	0.0001605	-0.000809
3.075	0.0001705	-0.000823
3.08333	0.000181	-0.0008385
3.09167	0.0001905	-0.0008555
3.1	0.0001995	-0.0008685
3.10833	0.000207	-0.0008805
3.11667	0.000211	-0.000885
3.125	0.000211	-0.0008845
3.13333	0.000211	-0.0008675
3.14167	0.000214	-0.000831
3.15	0.00022	-0.0007765
3.15833	0.000228	-0.0007085
3.16667	0.0002375	-0.0006345
3.175	0.0002445	-0.0005625
3.18333	0.000248	-0.000497
3.19167	0.0002485	-0.000441
3.2	0.000247	-0.0004025
3.20833	0.000243	-0.0003965
3.21667	0.000233	-0.000442
3.225	0.000215	-0.0005645
3.23333	0.000185	-0.0007785
3.24167	0.00014	-0.001087
3.25	8.15e-05	-0.0014725
3.25833	1.55e-05	-0.001903
3.26667	-5.7e-05	-0.0023425
3.275	-0.0001255	-0.002745
3.28333	-0.0001885	-0.0030835
3.29167	-0.0002445	-0.0033455
3.3	-0.0002945	-0.0035335
3.30833	-0.000341	-0.003669
3.31667	-0.0003855	-0.0037765
3.325	-0.0004305	-0.0038845
3.33333	-0.000479	-0.0040165
3.34167	-0.000533	-0.0041915
3.35	-0.000592	-0.004414
3.35833	-0.0006505	-0.004686
3.36667	-0.0007075	-0.0050005
3.375	-0.000751	-0.005329
3.38333	-0.000775	-0.005637
3.39167	-0.0007785	-0.005858
3.4	-0.000758	-0.005947
3.40833	-0.0007135	-0.0058555
3.41667	-0.000652	-0.0055685
3.425	-0.000585	-0.005099
3.43333	-0.0005255	-0.0045005
3.44167	-0.0004785	-0.003862
3.45	-0.0004545	-0.0033175
3.45833	-0.0004715	-0.003062
3.46667	-0.0005645	-0.003363
3.475	-0.0007955	-0.004603
3.48333	-0.0012	-0.007224
3.49167	-0.00179	-0.01172
3.5	-0.00265	-0.01863
3.50833	-0.00403	-0.02872
3.51667	-0.00608	-0.04285
3.525	-0.00867	-0.06155
3.53333	-0.01148	-0.08416
3.54167	-0.01452	-0.10874
3.55	-0.01755	-0.13161
3.55833	-0.01962	-0.14848
3.56667	-0.02016	-0.15593
3.575	-0.01918	-0.15191
3.58333	-0.01672	-0.13672
3.59167	-0.01312	-0.11335
3.6	-0.00926	-0.08555
3.60833	-0.00582	-0.05719
3.61667	-0.00306	-0.03169
3.625	-0.000812	-0.0106855
3.63333	0.0009365	0.0054535
3.64167	0.00226	0.01744
3.65	0.00334	0.02625
3.65833	0.00423	0.03291
3.66667	0.00493	0.03818
3.675	0.0055	0.04257
3.68333	0.00602	0.04646
3.69167	0.00655	0.05012
3.7	0.00709	0.0538
3.70833	0.00763	0.05767
3.71667	0.00819	0.06193
3.725	0.00884	0.06677
3.73333	0.00957	0.07237
3.74167	0.01041	0.07895
3.75	0.01151	0.08666
3.75833	0.01283	0.09572
3.76667	0.01427	0.10627
3.775	0.01582	0.1185
3.78333	0.01768	0.13259
3.79167	0.01996	0.14868
3.8	0.02256	0.16696
3.80833	0.0253	0.18757
3.81667	0.02811	0.21064
3.825	0.03142	0.2364
3.83333	0.03544	0.2648
3.84167	0.03983	0.29606
3.85	0.04468	0.33002
3.85833	0.04992	0.36653
3.86667	0.0554	0.40541
3.875	0.0609	0.44591
3.88333	0.06674	0.48764
3.89167	0.07277	0.52953
3.9	0.07888	0.57056
3.90833	0.0851	0.60935
3.91667	0.09093	0.64396
3.925	0.09647	0.67248
3.93333	0.10133	0.69262
3.94167	0.1054	0.70282
3.95	0.10872	0.70296
3.95833	0.11121	0.69443
3.96667	0.11302	0.68028
3.975	0.11418	0.66478
3.98333	0.11474	0.65173
3.99167	0.11441	0.64363
4	0.11268	0.64096
4.00833	0.10928	0.64174
4.01667	0.10384	0.64247
4.025	0.09592	0.63903
4.03333	0.08647	0.62748
4.04167	0.07569	0.60456
4.05	0.06425	0.56868
4.05833	0.0533	0.51939
4.06667	0.04281	0.45821
4.075	0.03361	0.38912
4.08333	0.02562	0.31665
4.09167	0.01895	0.24689
4.1	0.01373	0.18474
4.10833	0.00968	0.13314
4.11667	0.00677	0.09334
4.125	0.00477	0.06432
4.13333	0.00353	0.04402
4.14167	0.00314	0.03013
4.15	0.00632	0.0206195
4.15833	0.01863	0.013599
4.16667	0.04981	0.0079455
4.175	0.12952	0.002978
4.18333	0.28637	-0.0017615
4.19167	0.51419	-0.00612
4.2	0.77042	-0.00987
4.20833	1.00508	-0.01277
4.21667	1.17896	-0.01452
4.225	1.29286	-0.0142075
4.23333	1.36189	-0.008265
4.24167	1.40106	0.00268
4.25	1.42192	0.00528
4.25833	1.43206	-0.01353
4.26667	1.43608	-0.05739
4.275	1.43678	-0.12815
4.28333	1.43555	-0.21913
4.29167	1.43332	-0.30979
4.3	1.43059	-0.38568
4.30833	1.42756	-0.44224
4.31667	1.42458	-0.4694
4.325	1.4216	-0.43272
4.33333	1.41874	-0.28059
4.34167	1.41591	0.00756
4.35	1.41306	0.41656
4.35833	1.41017	0.9186
4.36667	1.40713	1.49968
4.375	1.40412	2.16075
4.38333	1.40106	2.91681
4.39167	1.39802	3.80875
4.4	1.39499	4.83564
4.40833	1.39186	5.90275
4.41667	1.38867	6.89099
4.425	1.38523	7.73248
4.43333	1.38168	8.36112
4.44167	1.37797	8.77844
4.45	1.37411	9.03108
4.45833	1.37022	9.17038
4.46667	1.36616	9.23763
4.475	1.36206	9.26122
4.48333	1.35774	9.25885
4.49167	1.35325	9.24121
4.5	1.34851	9.21413
4.50833	1.3434	9.18022
4.51667	1.33811	9.14066
4.525	1.33238	9.09559
4.53333	1.32641	9.04238
4.54167	1.32002	8.97442
4.55	1.31311	8.8759
4.55833	1.3056	8.71738
4.56667	1.2967	8.46132
4.575	1.28506	8.06752
4.58333	1.26845	7.50576
4.59167	1.2425	6.78575
4.6	1.20017	5.94028
4.60833	1.13855	5.02945
4.61667	1.0576	4.13112
4.625	0.95357	3.30294
4.63333	0.84005	2.58806
4.64167	0.72238	2.00203
4.65	0.60706	1.53882
4.65833	0.50564	1.18444
4.66667	0.41698	0.92367
4.675	0.34564	0.73578
4.68333	0.28901	0.60007
4.69167	0.24164	0.50124
4.7	0.20408	0.42809
4.70833	0.17655	0.37274
4.71667	0.15654	0.32965
4.725	0.14067	0.29504
4.73333	0.12782	0.26651
4.74167	0.11703	0.24244
4.75	0.10769	0.22182
4.75833	0.09974	0.20402
4.76667	0.09265	0.1885
4.775	0.08653	0.1749
4.78333	0.08107	0.16283
4.79167	0.07622	0.15209
4.8	0.07192	0.14247
4.80833	0.06799	0.13388
4.81667	0.0645	0.12678
4.825	0.06127	0.12291
4.83333	0.05837	0.12434
4.84167	0.05576	0.13288
4.85	0.05392	0.15037
4.85833	0.05392	0.17656
4.86667	0.05624	0.20608
4.875	0.06125	0.230929
4.88333	0.06941	0.23956
4.89167	0.07799	0.22549
4.9	0.08374	0.18902
4.90833	0.0854	0.1351
4.91667	0.08133	0.07392
4.925	0.07093	0.01675
4.93333	0.05759	-0.0311145
4.94167	0.04348	-0.06852
4.95	0.03005	-0.09638
4.95833	0.01912	-0.11693
4.96667	0.01063	-0.13149
4.975	0.00445	-0.14174
4.98333	8.6e-05	-0.14861
4.99167	-0.00293	-0.15288
5	-0.0049	-0.15518
5.00833	-0.00615	-0.15586
5.01667	-0.00688	-0.155323
5.025	-0.0072	-0.15372
5.03333	-0.00723	-0.15129
5.04167	-0.00704	-0.14814
5.05	-0.00669	-0.1444
5.05833	-0.00623	-0.14015
5.06667	-0.00567	-0.13545
5.075	-0.00505	-0.1304
5.08333	-0.00435	-0.12497
5.09167	-0.00361	-0.1193
5.1	-0.00283	-0.11336
5.10833	-0.002	-0.10719
5.11667	-0.00116	-0.10086
5.125	-0.0002615	-0.09436
5.13333	0.0006385	-0.08767
5.14167	0.00156	-0.08092
5.15	0.0025	-0.07418
5.15833	0.00342	-0.06749
5.16667	0.00436	-0.06077
5.175	0.00527	-0.05413
5.18333	0.00619	-0.04756
5.19167	0.00708	-0.04114
5.2	0.00793	-0.0349
5.20833	0.00877	-0.028865
5.21667	0.00955	-0.023149
5.225	0.01028	-0.0177215
5.23333	0.01095	-0.0126005
5.24167	0.01155	-0.007866
5.25	0.01208	-0.003594
5.25833	0.01253	0.000205
5.26667	0.0129	0.0035685
5.275	0.01321	0.0064325
5.28333	0.01344	0.0088565
5.29167	0.01362	0.0108995
5.3	0.01374	0.012544
5.30833	0.01379	0.013888
5.31667	0.01379	0.0149515
5.325	0.01374	0.01576
5.33333	0.01366	0.01633
5.34167	0.01355	0.01674
5.35	0.01341	0.017
5.35833	0.01328	0.01717
5.36667	0.01313	0.01725
5.375	0.01298	0.01727
5.38333	0.01282	0.0172
5.39167	0.01267	0.01714
5.4	0.01251	0.01703
5.40833	0.01235	0.01688
5.41667	0.01219	0.01672
5.425	0.01203	0.01652
5.43333	0.01188	0.01635
5.44167	0.01174	0.01615
5.45	0.0116	0.01594
5.45833	0.01146	0.01573
5.46667	0.01132	0.01556
5.475	0.01119	0.01534
5.48333	0.01106	0.01513
5.49167	0.01093	0.01492
5.5	0.01081	0.01473
5.50833	0.01069	0.01454
5.51667	0.01057	0.01434
5.525	0.01045	0.01417
5.53333	0.01033	0.01401
5.54167	0.01022	0.01385
5.55	0.01012	0.01368
5.55833	0.01002	0.01353
5.56667	0.00992	0.01339
5.575	0.00983	0.01323
5.58333	0.00974	0.01309
5.59167	0.00964	0.01295
5.6	0.00955	0.01279
5.60833	0.00946	0.012635
5.61667	0.00938	0.012486
5.625	0.0093	0.0123245
5.63333	0.00922	0.012173
5.64167	0.00914	0.012021
5.65	0.00906	0.0118695
5.65833	0.00898	0.0117205
5.66667	0.0089	0.011594
5.675	0.00882	0.011449
5.68333	0.00873	0.011315
5.69167	0.00866	0.0112125
5.7	0.00858	0.011082
5.70833	0.00851	0.0109625
5.71667	0.00844	0.010865
5.725	0.00837	0.0107785
5.73333	0.0083	0.010674
5.74167	0.00822	0.010581
5.75	0.00815	0.010498
5.75833	0.00807	0.010406
5.76667	0.00799	0.010323
5.775	0.00792	0.010221
5.78333	0.00785	0.0101585
5.79167	0.00778	0.0100875
5.8	0.00771	0.0100085
5.80833	0.00765	0.0099625
5.81667	0.00759	0.0099085
5.825	0.00753	0.0098565
5.83333	0.00747	0.0098055
5.84167	0.00741	0.0097545
5.85	0.00735	0.009714
5.85833	0.00729	0.009673
5.86667	0.00723	0.0096415
5.875	0.00717	0.0096185
5.88333	0.00711	0.009585
5.89167	0.00704	0.0095505
5.9	0.00698	0.0095055
5.90833	0.00691	0.0094605
5.91667	0.00686	0.0094165
5.925	0.0068	0.0093745
5.93333	0.00675	0.0093355
5.94167	0.0067	0.009306
5.95	0.00666	0.009258
5.95833	0.00661	0.0092305
5.96667	0.00657	0.009173
5.975	0.00652	0.0091255
5.98333	0.00648	0.009118
5.99167	0.00644	0.0090555
6	0.0064	0.0089945
6.00833	0.00637	0.008928
6.01667	0.00634	0.008875
6.025	0.00631	0.008804
6.03333	0.00628	0.0087455
6.04167	0.00625	0.0086935
6.05	0.00622	0.008645
6.05833	0.00619	0.008587
6.06667	0.00615	0.0085175
6.075	0.00611	0.0084555
6.08333	0.00607	0.008371
6.09167	0.00603	0.0083235
6.1	0.00598	0.008233
6.10833	0.00593	0.0081635
6.11667	0.00588	0.008078
6.125	0.00583	0.007997
6.13333	0.00577	0.007912
6.14167	0.00572	0.0078295
6.15	0.00566	0.0077575
6.15833	0.00561	0.0076725
6.16667	0.00556	0.007586
6.175	0.00552	0.007531
6.18333	0.00548	0.007447
6.19167	0.00544	0.007384
6.2	0.0054	0.007312
6.20833	0.00536	0.007241
6.21667	0.00533	0.0071785
6.225	0.0053	0.0071245
6.23333	0.00528	0.007054
6.24167	0.00525	0.0070075
6.25	0.00523	0.006965
6.25833	0.0052	0.0069245
6.26667	0.00518	0.006864
6.275	0.00516	0.0068125
6.28333	0.00513	0.0067595
6.29167	0.00511	0.0067065
6.3	0.00509	0.0066575
6.30833	0.00507	0.006632
6.31667	0.00504	0.0065795
6.325	0.00502	0.0065305
6.33333	0.005	0.0064965
6.34167	0.00498	0.006479
6.35	0.00495	0.0064495
6.35833	0.00492	0.006437
6.36667	0.00489	0.006415
6.375	0.00487	0.0063785
6.38333	0.00484	0.006347
6.39167	0.00481	0.0063065
6.4	0.00478	0.0062685
6.40833	0.00476	0.006244
6.41667	0.00473	0.006214
6.425	0.0047	0.0062005
6.43333	0.00467	0.0061675
6.44167	0.00464	0.006153
6.45	0.00461	0.0061405
6.45833	0.00458	0.00613
6.46667	0.00455	0.0061225
6.475	0.00452	0.0061195
6.48333	0.00449	0.0061345
6.49167	0.00445	0.006138
6.5	0.00442	0.006148
6.50833	0.00439	0.006165
6.51667	0.00435	0.0062055
6.525	0.00432	0.006239
6.53333	0.00429	0.006291
6.54167	0.00426	0.0063535
6.55	0.00424	0.0064195
6.55833	0.00421	0.006485
6.56667	0.00419	0.006589
6.575	0.00418	0.0066895
6.58333	0.00416	0.0067995
6.59167	0.00414	0.006948
6.6	0.00413	0.007074
6.60833	0.00413	0.0072355
6.61667	0.00412	0.0073885
6.625	0.00412	0.007565
6.63333	0.00412	0.0077665
6.64167	0.00412	0.0079875
6.65	0.00412	0.008229
6.65833	0.00413	0.008498
6.66667	0.00414	0.0087985
6.675	0.00416	0.009124
6.68333	0.00418	0.0094565
6.69167	0.0042	0.0098285
6.7	0.00422	0.010261
6.70833	0.00425	0.010729
6.71667	0.00429	0.01122
6.725	0.00433	0.01178
6.73333	0.00439	0.0124
6.74167	0.00445	0.01309
6.75	0.00451	0.01386
6.75833	0.00458	0.01468
6.76667	0.00466	0.01557
6.775	0.00473	0.01648
6.78333	0.0048	0.01744
6.79167	0.00488	0.01841
6.8	0.00495	0.01938
6.80833	0.00503	0.02034
6.81667	0.00511	0.02126
6.825	0.0052	0.02214
6.83333	0.00528	0.02298
6.84167	0.00538	0.02374
6.85	0.00547	0.02449
6.85833	0.00558	0.0252
6.86667	0.00569	0.02592
6.875	0.0058	0.02663
6.88333	0.00592	0.02736
6.89167	0.00604	0.02813
6.9	0.00617	0.02892
6.90833	0.0063	0.02977
6.91667	0.00644	0.03066
6.925	0.00658	0.03157
6.93333	0.00673	0.03256
6.94167	0.00688	0.03359
6.95	0.00705	0.03469
6.95833	0.00721	0.03581
6.96667	0.00738	0.03695
6.975	0.00755	0.03816
6.98333	0.00772	0.03941
6.99167	0.00789	0.04067
7	0.00807	0.04197
7.00833	0.00825	0.04334
7.01667	0.00842	0.04472
7.025	0.00861	0.04611
7.03333	0.0088	0.0475
7.04167	0.00898	0.04892
7.05	0.00917	0.05038
7.05833	0.00936	0.05181
7.06667	0.00956	0.05329
7.075	0.00975	0.05476
7.08333	0.00995	0.05622
7.09167	0.01015	0.05769
7.1	0.01034	0.05917
7.10833	0.01054	0.06068
7.11667	0.01074	0.06218
7.125	0.01094	0.06369
7.13333	0.01114	0.06519
7.14167	0.01134	0.0667
7.15	0.01155	0.06822
7.15833	0.01175	0.06973
7.16667	0.01195	0.07125
7.175	0.01215	0.07275
7.18333	0.01234	0.07424
7.19167	0.01254	0.07572
7.2	0.01274	0.07718
7.20833	0.01294	0.07865
7.21667	0.01313	0.08006
7.225	0.01332	0.08146
7.23333	0.01351	0.08285
7.24167	0.0137	0.08423
7.25	0.01389	0.08558
7.25833	0.01407	0.08692
7.26667	0.01426	0.08822
7.275	0.01443	0.08952
7.28333	0.01461	0.09078
7.29167	0.01478	0.09203
7.3	0.01495	0.09323
7.30833	0.01512	0.09438
7.31667	0.01528	0.09552
7.325	0.01544	0.09667
7.33333	0.01559	0.09776
7.34167	0.01574	0.09881
7.35	0.01588	0.09982
7.35833	0.01602	0.10081
7.36667	0.01615	0.10176
7.375	0.01627	0.10267
7.38333	0.01639	0.10354
7.39167	0.0165	0.10433
7.4	0.01661	0.10509
7.40833	0.01671	0.10584
7.41667	0.01681	0.10653
7.425	0.01691	0.1072
7.43333	0.017	0.10784
7.44167	0.01709	0.10846
7.45	0.01718	0.10905
7.45833	0.01726	0.10961
7.46667	0.01734	0.11014
7.475	0.01741	0.11064
7.48333	0.01748	0.1111
7.49167	0.01754	0.11152
7.5	0.01761	0.11193
7.50833	0.01769	0.11231
7.51667	0.01776	0.11265
7.525	0.01783	0.11296
7.53333	0.0179	0.11327
7.54167	0.01798	0.11354
7.55	0.01805	0.11381
7.55833	0.01812	0.11403
7.56667	0.0182	0.11426
7.575	0.01827	0.11445
7.58333	0.01835	0.11464
7.59167	0.01842	0.11481
7.6	0.01848	0.11497
7.60833	0.01854	0.11515
7.61667	0.01859	0.11529
7.625	0.01862	0.11543
7.63333	0.01864	0.1156
7.64167	0.01863	0.1157
7.65	0.01861	0.1158
7.65833	0.01858	0.1159
7.66667	0.01854	0.11596
7.675	0.0185	0.11599
7.68333	0.01844	0.11599
7.69167	0.01838	0.116
7.7	0.01832	0.11599
7.70833	0.01826	0.11596
7.71667	0.01819	0.11595
7.725	0.01812	0.11592
7.73333	0.01805	0.11591
7.74167	0.01798	0.1159
7.75	0.0179	0.1159
7.75833	0.01784	0.11591
7.76667	0.01778	0.11591
7.775	0.01772	0.11593
7.78333	0.01767	0.11594
7.79167	0.01763	0.11599
7.8	0.01759	0.11605
7.80833	0.01755	0.11612
7.81667	0.01752	0.11619
7.825	0.0175	0.1163
7.83333	0.01748	0.11643
7.84167	0.01746	0.11655
7.85	0.01744	0.11671
7.85833	0.01743	0.11691
7.86667	0.01742	0.11712
7.875	0.01742	0.11734
7.88333	0.01741	0.11757
7.89167	0.01741	0.11781
7.9	0.01741	0.11807
7.90833	0.01741	0.11833
7.91667	0.01742	0.11861
7.925	0.01742	0.11892
7.93333	0.01743	0.11925
7.94167	0.01744	0.11961
7.95	0.01744	0.12001
7.95833	0.01745	0.12042
7.96667	0.01746	0.12088
7.975	0.01747	0.12138
7.98333	0.01748	0.12191
7.99167	0.0175	0.12248
8	0.01753	0.12308
8.00833	0.01755	0.12371
8.01667	0.01758	0.12434
8.025	0.0176	0.12496
8.03333	0.01763	0.12554
8.04167	0.01765	0.12607
8.05	0.01767	0.12653
8.05833	0.01769	0.12695
8.06667	0.01771	0.1273
8.075	0.01774	0.1276
8.08333	0.01776	0.12783
8.09167	0.01778	0.12804
8.1	0.0178	0.12819
8.10833	0.01782	0.12832
8.11667	0.01783	0.12842
8.125	0.01785	0.12854
8.13333	0.01787	0.12869
8.14167	0.01789	0.12883
8.15	0.01792	0.12901
8.15833	0.01795	0.1292
8.16667	0.01799	0.12942
8.175	0.01802	0.12964
8.18333	0.01806	0.12986
8.19167	0.0181	0.13011
8.2	0.01814	0.13033
8.20833	0.01818	0.13055
8.21667	0.01822	0.13076
8.225	0.01826	0.13097
8.23333	0.0183	0.13116
8.24167	0.01834	0.13136
8.25	0.01839	0.13153
8.25833	0.01844	0.13174
8.26667	0.01849	0.13194
8.275	0.01854	0.13212
8.28333	0.01859	0.13229
8.29167	0.01864	0.13245
8.3	0.01869	0.13259
8.30833	0.01874	0.13275
8.31667	0.01878	0.13289
8.325	0.01882	0.13302
8.33333	0.01887	0.13315
8.34167	0.01891	0.13324
8.35	0.01895	0.13331
8.35833	0.01899	0.13337
8.36667	0.01903	0.13342
8.375	0.01907	0.13345
8.38333	0.01912	0.13346
8.39167	0.01916	0.13342
8.4	0.0192	0.13337
8.40833	0.01923	0.13325
8.41667	0.01926	0.13313
8.425	0.01929	0.13296
8.43333	0.01932	0.13276
8.44167	0.01934	0.13252
8.45	0.01936	0.13225
8.45833	0.01939	0.13195
8.46667	0.01941	0.1316
8.475	0.01943	0.13122
8.48333	0.01945	0.13078
8.49167	0.01947	0.13033
8.5	0.01948	0.12987
8.50833	0.01949	0.12937
8.51667	0.01951	0.12885
8.525	0.01951	0.12831
8.53333	0.01952	0.12777
8.54167	0.01952	0.12721
8.55	0.01953	0.12662
8.55833	0.01954	0.12604
8.56667	0.01954	0.12545
8.575	0.01955	0.12487
8.58333	0.01956	0.12428
8.59167	0.01957	0.12369
8.6	0.01958	0.1231
8.60833	0.01959	0.12258
8.61667	0.0196	0.12208
8.625	0.01961	0.12162
8.63333	0.01961	0.12118
8.64167	0.01961	0.12075
8.65	0.01961	0.12032
8.65833	0.01961	0.11993
8.66667	0.01961	0.11957
8.675	0.01961	0.11924
8.68333	0.0196	0.11894
8.69167	0.0196	0.11864
8.7	0.01959	0.11837
8.70833	0.01958	0.1181
8.71667	0.01957	0.11787
8.725	0.01956	0.11763
8.73333	0.01955	0.11741
8.74167	0.01955	0.11718
8.75	0.01954	0.11697
8.75833	0.01954	0.11677
8.76667	0.01952	0.11657
8.775	0.01951	0.11637
8.78333	0.0195	0.11617
8.79167	0.01949	0.11598
8.8	0.01948	0.11578
8.80833	0.01947	0.11558
8.81667	0.01946	0.11538
8.825	0.01945	0.11517
8.83333	0.01943	0.11497
8.84167	0.01942	0.11477
8.85	0.01941	0.11458
8.85833	0.01939	0.11438
8.86667	0.01937	0.11418
8.875	0.01935	0.114
8.88333	0.01933	0.11386
8.89167	0.01931	0.11375
8.9	0.0193	0.11369
8.90833	0.01928	0.11372
8.91667	0.01928	0.11383
8.925	0.01927	0.11403
8.93333	0.01926	0.1143
8.94167	0.01925	0.11462
8.95	0.01923	0.11488
8.95833	0.01921	0.11512
8.96667	0.01919	0.11521
8.975	0.01916	0.11514
8.98333	0.01912	0.11493
8.99167	0.01908	0.11459
9	0.01904	0.11413
9.00833	0.01898	0.11364
9.01667	0.01892	0.11313
9.025	0.01885	0.11268
9.03333	0.01878	0.11225
9.04167	0.01869	0.11192
9.05	0.0186	0.11163
9.05833	0.01851	0.11142
9.06667	0.01841	0.11127
9.075	0.01831	0.11116
9.08333	0.01821	0.11108
9.09167	0.0181	0.11104
9.1	0.018	0.111
9.10833	0.01789	0.11096
9.11667	0.01779	0.11092
9.125	0.01769	0.11086
9.13333	0.01759	0.11082
9.14167	0.0175	0.11077
9.15	0.01741	0.11073
9.15833	0.01732	0.11069
9.16667	0.01724	0.11068
9.175	0.01716	0.1107
9.18333	0.01708	0.11077
9.19167	0.01702	0.11084
9.2	0.01696	0.11094
9.20833	0.01689	0.11104
9.21667	0.01683	0.11108
9.225	0.01676	0.11108
9.23333	0.01669	0.11103
9.24167	0.01661	0.11091
9.25	0.01654	0.11078
9.25833	0.01648	0.11067
9.26667	0.01644	0.11059
9.275	0.01646	0.1106
9.28333	0.01656	0.11077
9.29167	0.01681	0.11117
9.3	0.0173	0.11197
9.30833	0.01812	0.11327
9.31667	0.01936	0.11544
9.325	0.02118	0.11865
9.33333	0.02355	0.12275
9.34167	0.02662	0.12803
9.35	0.0303	0.13456
9.35833	0.03439	0.14101
9.36667	0.03885	0.14634
9.375	0.04287	0.14988
9.38333	0.04614	0.15161
9.39167	0.04821	0.15172
9.4	0.04849	0.15034
9.40833	0.0471	0.14775
9.41667	0.04446	0.14437
9.425	0.04075	0.14026
9.43333	0.03679	0.136
9.44167	0.03302	0.13164
9.45	0.02965	0.12705
9.45833	0.02691	0.12284
9.46667	0.0247	0.11937
9.475	0.02298	0.11664
9.48333	0.02163	0.11434
9.49167	0.02056	0.11244
9.5	0.01974	0.11084
9.50833	0.0191	0.10948
9.51667	0.01863	0.10833
9.525	0.0183	0.10738
9.53333	0.01806	0.10656
9.54167	0.0179	0.10583
9.55	0.01777	0.10519
9.55833	0.01766	0.10456
9.56667	0.01755	0.10397
9.575	0.01746	0.10342
9.58333	0.01736	0.10287
9.59167	0.01728	0.10238
9.6	0.01721	0.10197
9.60833	0.01716	0.10162
9.61667	0.01716	0.10134
9.625	0.01723	0.10115
9.63333	0.01743	0.10104
9.64167	0.01782	0.10101
9.65	0.01843	0.10104
9.65833	0.01933	0.10123
9.66667	0.02054	0.10157
9.675	0.02187	0.10216
9.68333	0.02327	0.10309
9.69167	0.02455	0.10445
9.7	0.02552	0.10646
9.70833	0.02617	0.10928
9.71667	0.02651	0.11293
9.725	0.0266	0.1177
9.73333	0.02651	0.12302
9.74167	0.02629	0.12847
9.75	0.02594	0.13352
9.75833	0.0254	0.13701
9.76667	0.02462	0.1386
9.775	0.02367	0.13813
9.78333	0.02254	0.13546
9.79167	0.02137	0.13132
9.8	0.02027	0.12644
9.80833	0.01928	0.12123
9.81667	0.01851	0.1165
9.825	0.01798	0.11242
9.83333	0.01783	0.10916
9.84167	0.01827	0.10675
9.85	0.02002	0.10514
9.85833	0.02453	0.10445
9.86667	0.03295	0.10479
9.875	0.04684	0.1069
9.88333	0.06818	0.11167
9.89167	0.09418	0.11954
9.9	0.12222	0.13143
9.90833	0.14988	0.14732
9.91667	0.17011	0.16426
9.925	0.18077	0.18135
9.93333	0.18158	0.19536
9.94167	0.17211	0.20327
9.95	0.15522	0.20494
9.95833	0.13496	0.20059
9.96667	0.1127	0.19075
9.975	0.09203	0.17837
9.98333	0.0738	0.16504
9.99167	0.05861	0.15219
10	0.04685	0.14135
10.0083	0.03785	0.13256
10.0167	0.03133	0.12621
10.025	0.02665	0.12186
10.0333	0.02336	0.11925
10.0417	0.02108	0.11822
10.05	0.01947	0.11824
10.0583	0.01835	0.11891
10.0667	0.01755	0.12001
10.075	0.01698	0.12163
10.0833	0.01658	0.12366
10.0917	0.01629	0.12585
10.1	0.01609	0.12813
10.1083	0.01596	0.13048
10.1167	0.01588	0.13289
10.125	0.01585	0.13531
10.1333	0.01586	0.13795
10.1417	0.01589	0.14092
10.15	0.01597	0.14408
10.1583	0.01608	0.14732
10.1667	0.01626	0.15051
10.175	0.01651	0.15368
10.1833	0.01688	0.1567
10.1917	0.0174	0.15934
10.2	0.01815	0.16146
10.2083	0.01919	0.16298
10.2167	0.02061	0.16414
10.225	0.02255	0.16502
10.2333	0.025	0.16555
10.2417	0.02811	0.16612
10.25	0.03186	0.16675
10.2583	0.03615	0.16768
10.2667	0.04112	0.16892
10.275	0.04645	0.17048
10.2833	0.05231	0.17239
10.2917	0.05852	0.17446
10.3	0.06509	0.17671
10.3083	0.07216	0.17893
10.3167	0.07949	0.18106
10.325	0.08744	0.18306
10.3333	0.09563	0.1848
10.3417	0.1042	0.18635
10.35	0.11302	0.18763
10.3583	0.12166	0.18857
10.3667	0.13035	0.18929
10.375	0.1385	0.18966
10.3833	0.14625	0.18961
10.3917	0.15341	0.18922
10.4	0.15982	0.18825
10.4083	0.16559	0.18663
10.4167	0.17023	0.18428
10.425	0.17375	0.18103
10.4333	0.17553	0.17684
10.4417	0.17498	0.17183
10.45	0.17194	0.16606
10.4583	0.16594	0.15961
10.4667	0.15674	0.15297
10.475	0.14532	0.14615
10.4833	0.13155	0.13967
10.4917	0.11676	0.13392
10.5	0.10197	0.12891
10.5083	0.08752	0.12494
10.5167	0.07494	0.12206
10.525	0.06421	0.12024
10.5333	0.05603	0.1195
10.5417	0.0507	0.11977
10.55	0.04809	0.12096
10.5583	0.04842	0.12312
10.5667	0.05146	0.12615
10.575	0.05626	0.12995
10.5833	0.06245	0.13433
10.5917	0.06861	0.13888
10.6	0.07328	0.14317
10.6083	0.07595	0.14656
10.6167	0.07583	0.14848
10.625	0.07267	0.14863
10.6333	0.06752	0.14688
10.6417	0.06092	0.14339
10.65	0.0537	0.13879
10.6583	0.04704	0.13356
10.6667	0.0411	0.12843
10.675	0.03631	0.124
10.6833	0.03263	0.12061
10.6917	0.02984	0.11863
10.7	0.02772	0.11819
10.7083	0.02604	0.11949
10.7167	0.02467	0.12244
10.725	0.02347	0.12733
10.7333	0.02246	0.13408
10.7417	0.02165	0.14274
10.75	0.02103	0.15365
10.7583	0.02067	0.16617
10.7667	0.02056	0.18069
10.775	0.0207	0.19637
10.7833	0.0211	0.21249
10.7917	0.0217	0.22885
10.8	0.02248	0.24378
10.8083	0.02342	0.25717
10.8167	0.02439	0.26819
10.825	0.02541	0.27636
10.8333	0.02636	0.2817
10.8417	0.02721	0.28396
10.85	0.02794	0.28321
10.8583	0.0285	0.27957
10.8667	0.02891	0.27287
10.875	0.02918	0.26358
10.8833	0.02929	0.25202
10.8917	0.02927	0.23834
10.9	0.0291	0.22393
10.9083	0.02879	0.20879
10.9167	0.02837	0.19409
10.925	0.02786	0.18031
10.9333	0.02745	0.1677
10.9417	0.0273	0.15691
10.95	0.0278	0.14771
10.9583	0.02965	0.1404
10.9667	0.03337	0.13487
10.975	0.03959	0.13099
10.9833	0.04917	0.12864
10.9917	0.06106	0.12757
11	0.07437	0.12758
11.0083	0.08806	0.12827
11.0167	0.09879	0.12926
11.025	0.10551	0.13025
11.0333	0.10744	0.13057
11.0417	0.10388	0.13001
11.05	0.09611	0.12836
11.0583	0.08606	0.12555
11.0667	0.0745	0.12177
11.075	0.06357	0.11755
11.0833	0.05385	0.11307
11.0917	0.04575	0.10887
11.1	0.03951	0.10521
11.1083	0.03475	0.10223
11.1167	0.03128	0.10012
11.125	0.02876	0.09878
11.1333	0.02696	0.0983
11.1417	0.02573	0.09854
11.15	0.025	0.09947
11.1583	0.02487	0.10104
11.1667	0.02539	0.10312
11.175	0.02671	0.10583
11.1833	0.02903	0.10917
11.1917	0.03212	0.11315
11.2	0.03578	0.11801
11.2083	0.03973	0.12352
11.2167	0.04304	0.12907
11.225	0.04543	0.13457
11.2333	0.04665	0.13878
11.2417	0.04655	0.14118
11.25	0.04585	0.14161
11.2583	0.04584	0.13989
11.2667	0.0474	0.13638
11.275	0.05206	0.13203
11.2833	0.06117	0.12729
11.2917	0.07348	0.12301
11.3	0.08786	0.11972
11.3083	0.1029	0.11761
11.3167	0.11446	0.11693
11.325	0.12118	0.11768
11.3333	0.12252	0.1198
11.3417	0.11794	0.12319
11.35	0.10908	0.12776
11.3583	0.09834	0.13326
11.3667	0.08662	0.13964
11.375	0.07606	0.14642
11.3833	0.06727	0.15335
11.3917	0.06042	0.15992
11.4	0.05553	0.16546
11.4083	0.0521	0.16944
11.4167	0.04958	0.17121
11.425	0.0475	0.17045
11.4333	0.04548	0.16706
11.4417	0.04319	0.16122
11.45	0.04057	0.15342
11.4583	0.03769	0.14446
11.4667	0.03451	0.13488
11.475	0.03139	0.12558
11.4833	0.02836	0.11696
11.4917	0.02561	0.10942
11.5	0.02327	0.10318
11.5083	0.0213	0.09813
11.5167	0.0198	0.09427
11.525	0.01872	0.09142
11.5333	0.0181	0.08939
11.5417	0.01803	0.0881
11.55	0.01863	0.08736
11.5583	0.02024	0.08711
11.5667	0.02306	0.08734
11.575	0.0272	0.08793
11.5833	0.03298	0.08888
11.5917	0.03972	0.0901
11.6	0.04683	0.09156
11.6083	0.05383	0.09318
11.6167	0.05926	0.09488
11.625	0.06275	0.09665
11.6333	0.06407	0.09832
11.6417	0.06305	0.09998
11.65	0.06023	0.10133
11.6583	0.05635	0.10236
11.6667	0.05167	0.10291
11.675	0.04691	0.10273
11.6833	0.04219	0.10178
11.6917	0.03775	0.10016
11.7	0.03371	0.09791
11.7083	0.03	0.09527
11.7167	0.02686	0.0926
11.725	0.02418	0.08996
11.7333	0.02202	0.08769
11.7417	0.02037	0.08579
11.75	0.01912	0.08427
11.7583	0.01825	0.08315
11.7667	0.01765	0.08233
11.775	0.01724	0.08177
11.7833	0.01696	0.0814
11.7917	0.01677	0.08118
11.8	0.01662	0.08106
11.8083	0.0165	0.08105
11.8167	0.01645	0.08109
11.825	0.01647	0.08123
11.8333	0.01661	0.08144
11.8417	0.01694	0.08179
11.85	0.01746	0.08227
11.8583	0.01817	0.08298
11.8667	0.01907	0.08392
11.875	0.01996	0.08514
11.8833	0.02079	0.0867
11.8917	0.02142	0.08859
11.9	0.02169	0.09074
11.9083	0.02161	0.09325
11.9167	0.02123	0.09593
11.925	0.02058	0.09886
11.9333	0.01984	0.10195
11.9417	0.01911	0.10515
11.95	0.01849	0.10862
11.9583	0.01808	0.11203
11.9667	0.01796	0.11555
11.975	0.01825	0.11897
11.9833	0.01911	0.12195
11.9917	0.02083	0.12452
12	0.02389	0.12621
12.0083	0.02867	0.12693
12.0167	0.03566	0.12665
12.025	0.04551	0.12518
12.0333	0.05729	0.12269
12.0417	0.07092	0.11947
12.05	0.08502	0.11551
12.0583	0.09699	0.11147
12.0667	0.10615	0.10738
12.075	0.11073	0.10353
12.0833	0.10985	0.10014
12.0917	0.10459	0.09712
12.1	0.09577	0.09453
12.1083	0.08442	0.09222
12.1167	0.07282	0.09014
12.125	0.06148	0.0882
12.1333	0.05151	0.08639
12.1417	0.04329	0.08475
12.15	0.03668	0.08322
12.1583	0.03169	0.08192
12.1667	0.02792	0.08082
12.175	0.02516	0.07991
12.1833	0.02313	0.0792
12.1917	0.02162	0.07862
12.2	0.02049	0.07817
12.2083	0.0196	0.07782
12.2167	0.01891	0.07755
12.225	0.01834	0.07734
12.2333	0.01787	0.07718
12.2417	0.01748	0.07703
12.25	0.01716	0.0769
12.2583	0.01694	0.07679
12.2667	0.0168	0.07669
12.275	0.01676	0.0766
12.2833	0.01683	0.07654
12.2917	0.01701	0.07649
12.3	0.01729	0.07653
12.3083	0.01767	0.07669
12.3167	0.01811	0.07706
12.325	0.01861	0.07787
12.3333	0.01914	0.07947
12.3417	0.01972	0.08209
12.35	0.02041	0.08629
12.3583	0.02133	0.09254
12.3667	0.02263	0.10062
12.375	0.02451	0.11078
12.3833	0.02725	0.12241
12.3917	0.03077	0.13402
12.4	0.03508	0.14533
12.4083	0.04001	0.1544
12.4167	0.04475	0.16042
12.425	0.0491	0.1632
12.4333	0.05233	0.16239
12.4417	0.05393	0.15846
12.45	0.05394	0.15285
12.4583	0.05239	0.14593
12.4667	0.04945	0.13914
12.475	0.04587	0.13332
12.4833	0.04191	0.12844
12.4917	0.03801	0.12499
12.5	0.03454	0.12253
12.5083	0.03149	0.12065
12.5167	0.02899	0.11902
12.525	0.0269	0.11735
12.5333	0.0252	0.11556
12.5417	0.02379	0.11375
12.55	0.02262	0.11225
12.5583	0.02175	0.11109
12.5667	0.02115	0.11023
12.575	0.02095	0.10968
12.5833	0.02125	0.10894
12.5917	0.02231	0.10774
12.6	0.02459	0.10597
12.6083	0.02873	0.10359
12.6167	0.03611	0.10069
12.625	0.04822	0.0978
12.6333	0.06654	0.09511
12.6417	0.09384	0.09294
12.65	0.12981	0.09166
12.6583	0.17354	0.09129
12.6667	0.22497	0.09224
12.675	0.27544	0.09472
12.6833	0.32229	0.09897
12.6917	0.35979	0.10571
12.7	0.38164	0.11466
12.7083	0.38833	0.12575
12.7167	0.38168	0.13885
12.725	0.36329	0.15165
12.7333	0.34056	0.1637
12.7417	0.31821	0.17346
12.75	0.29832	0.17924
12.7583	0.283	0.18139
12.7667	0.27124	0.18007
12.775	0.2601	0.17498
12.7833	0.24675	0.16803
12.7917	0.23029	0.15934
12.8	0.20957	0.14941
12.8083	0.18478	0.13923
12.8167	0.15911	0.12888
12.825	0.13275	0.11885
12.8333	0.10845	0.10962
12.8417	0.08728	0.10148
12.85	0.06935	0.09473
12.8583	0.05537	0.08959
12.8667	0.04456	0.08616
12.875	0.03666	0.08454
12.8833	0.03102	0.08475
12.8917	0.02709	0.08653
12.9	0.02447	0.08977
12.9083	0.02276	0.09399
12.9167	0.0217	0.09828
12.925	0.02107	0.10237
12.9333	0.0207	0.10525
12.9417	0.02045	0.10647
12.95	0.02024	0.10603
12.9583	0.02	0.10399
12.9667	0.01968	0.10059
12.975	0.01932	0.09668
12.9833	0.0189	0.09246
12.9917	0.01847	0.08855
13	0.01808	0.08512
13.0083	0.01773	0.08223
13.0167	0.01746	0.07993
13.025	0.01727	0.07808
13.0333	0.01716	0.07663
13.0417	0.01712	0.07548
13.05	0.01717	0.07465
13.0583	0.01728	0.07415
13.0667	0.01749	0.07393
13.075	0.01779	0.07404
13.0833	0.01822	0.07437
13.0917	0.01877	0.07482
13.1	0.01947	0.07521
13.1083	0.02031	0.07548
13.1167	0.02123	0.07543
13.125	0.02225	0.07503
13.1333	0.02332	0.07434
13.1417	0.02445	0.07334
13.15	0.02563	0.07217
13.1583	0.02683	0.07091
13.1667	0.02813	0.06963
13.175	0.0295	0.06844
13.1833	0.03111	0.06733
13.1917	0.03343	0.06634
13.2	0.03725	0.06544
13.2083	0.0435	0.06467
13.2167	0.05388	0.06397
13.225	0.06994	0.06339
13.2333	0.09098	0.06288
13.2417	0.11771	0.06253
13.25	0.14751	0.06242
13.2583	0.1753	0.06279
13.2667	0.19962	0.0641
13.275	0.21546	0.06683
13.2833	0.22059	0.07181
13.2917	0.21643	0.08013
13.3	0.20413	0.0919
13.3083	0.18595	0.10746
13.3167	0.16703	0.12662
13.325	0.14889	0.14632
13.3333	0.13376	0.16567
13.3417	0.12257	0.18159
13.35	0.11444	0.19132
13.3583	0.10811	0.19462
13.3667	0.1024	0.19128
13.375	0.09635	0.18164
13.3833	0.089	0.16865
13.3917	0.08079	0.15365
13.4	0.07217	0.13835
13.4083	0.06335	0.12446
13.4167	0.05539	0.11212
13.425	0.04829	0.10188
13.4333	0.04236	0.0934
13.4417	0.03755	0.08649
13.45	0.03367	0.08092
13.4583	0.03063	0.07634
13.4667	0.02818	0.07269
13.475	0.02629	0.06973
13.4833	0.02484	0.06747
13.4917	0.02379	0.06578
13.5	0.02314	0.06456
13.5083	0.02281	0.0638
13.5167	0.02277	0.06341
13.525	0.02295	0.06334
13.5333	0.02326	0.06354
13.5417	0.02361	0.06398
13.55	0.02397	0.06455
13.5583	0.02429	0.06525
13.5667	0.02461	0.06595
13.575	0.0251	0.06663
13.5833	0.02597	0.06724
13.5917	0.02789	0.06773
13.6	0.03186	0.06811
13.6083	0.03895	0.06845
13.6167	0.05117	0.06873
13.625	0.07037	0.0691
13.6333	0.09616	0.06962
13.6417	0.12994	0.07031
13.65	0.16894	0.07126
13.6583	0.20782	0.07248
13.6667	0.245	0.0739
13.675	0.27303	0.07551
13.6833	0.28874	0.07726
13.6917	0.29192	0.07923
13.7	0.28172	0.08141
13.7083	0.26027	0.08389
13.7167	0.23283	0.08668
13.725	0.2008	0.08958
13.7333	0.16898	0.09253
13.7417	0.13942	0.09511
13.75	0.11303	0.09687
13.7583	0.09143	0.0977
13.7667	0.07386	0.09727
13.775	0.06059	0.09555
13.7833	0.05107	0.0929
13.7917	0.04522	0.08949
13.8	0.04355	0.08579
13.8083	0.04721	0.08243
13.8167	0.06003	0.07976
13.825	0.08568	0.07848
13.8333	0.12894	0.0791
13.8417	0.19769	0.08191
13.85	0.28978	0.08752
13.8583	0.4002	0.09561
13.8667	0.52715	0.10527
13.875	0.64619	0.11631
13.8833	0.7484	0.12632
13.8917	0.82267	0.13422
13.9	0.85666	0.13917
13.9083	0.85262	0.14
13.9167	0.81661	0.13695
13.925	0.75139	0.13102
13.9333	0.6713	0.12255
13.9417	0.58274	0.11312
13.95	0.49184	0.10358
13.9583	0.40737	0.09438
13.9667	0.32866	0.08639
13.975	0.26103	0.07944
13.9833	0.20345	0.07383
13.9917	0.15597	0.06941
14	0.11877	0.066
14.0083	0.08954	0.06347
14.0167	0.06785	0.06161
14.025	0.05182	0.06028
14.0333	0.04028	0.0593
14.0417	0.03214	0.05858
14.05	0.02637	0.05807
14.0583	0.02239	0.05775
14.0667	0.01957	0.05755
14.075	0.01761	0.05748
14.0833	0.01621	0.05756
14.0917	0.0152	0.05775
14.1	0.01446	0.05799
14.1083	0.01389	0.05828
14.1167	0.01344	0.05855
14.125	0.01307	0.05877
14.1333	0.01275	0.05888
14.1417	0.01246	0.0589
14.15	0.0122	0.0588
14.1583	0.01198	0.05862
14.1667	0.01179	0.05834
14.175	0.01164	0.05802
14.1833	0.01153	0.05768
14.1917	0.01146	0.05739
14.2	0.01143	0.05728
14.2083	0.01145	0.05771
14.2167	0.01153	0.05928
14.225	0.01172	0.06387
14.2333	0.01214	0.07351
14.2417	0.01298	0.09311
14.25	0.01461	0.12958
14.2583	0.01776	0.18663
14.2667	0.02308	0.2695
14.275	0.03153	0.38229
14.2833	0.04442	0.50862
14.2917	0.06123	0.64413
14.3	0.08202	0.77176
14.3083	0.10591	0.8691
14.3167	0.12876	0.93234
14.325	0.14958	0.95397
14.3333	0.16494	0.9322
14.3417	0.17242	0.87979
14.35	0.17242	0.8042
14.3583	0.16536	0.7142
14.3667	0.15203	0.62412
14.375	0.13582	0.53571
14.3833	0.1178	0.45614
14.3917	0.09989	0.38567
14.4	0.08353	0.3241
14.4083	0.0687	0.27185
14.4167	0.05625	0.22637
14.425	0.04569	0.18867
14.4333	0.03711	0.15693
14.4417	0.03029	0.13109
14.45	0.02488	0.11076
14.4583	0.02079	0.09478
14.4667	0.01768	0.08286
14.475	0.01541	0.07396
14.4833	0.01379	0.06752
14.4917	0.01271	0.06288
14.5	0.01212	0.05955
14.5083	0.012	0.0572
14.5167	0.01248	0.05552
14.525	0.0137	0.05438
14.5333	0.01592	0.05364
14.5417	0.01957	0.05319
14.55	0.0249	0.05305
14.5583	0.03242	0.0532
14.5667	0.0426	0.05361
14.575	0.05513	0.05438
14.5833	0.07068	0.05543
14.5917	0.08818	0.05676
14.6	0.10698	0.05839
14.6083	0.12667	0.06012
14.6167	0.14482	0.06194
14.625	0.16124	0.06367
14.6333	0.17419	0.0651
14.6417	0.18262	0.0662
14.65	0.18657	0.06682
14.6583	0.18558	0.06689
14.6667	0.17988	0.06645
14.675	0.17073	0.0655
14.6833	0.15829	0.06412
14.6917	0.14399	0.06249
14.7	0.1288	0.06059
14.7083	0.11302	0.05869
14.7167	0.09811	0.05678
14.725	0.08383	0.05495
14.7333	0.07096	0.05329
14.7417	0.05957	0.05175
14.75	0.04953	0.05042
14.7583	0.04116	0.04926
14.7667	0.034	0.04826
14.775	0.0282	0.04743
14.7833	0.02349	0.04672
14.7917	0.01971	0.04617
14.8	0.01678	0.04569
14.8083	0.01447	0.04533
14.8167	0.01274	0.04503
14.825	0.01142	0.04481
14.8333	0.01044	0.04465
14.8417	0.00972	0.0445
14.85	0.00918	0.0444
14.8583	0.00879	0.0443
14.8667	0.00849	0.0442
14.875	0.00827	0.04411
14.8833	0.00812	0.04402
14.8917	0.008	0.04393
14.9	0.00792	0.04383
14.9083	0.00787	0.04374
14.9167	0.00784	0.04367
14.925	0.00783	0.0436
14.9333	0.00784	0.04353
14.9417	0.00786	0.04346
14.95	0.00789	0.0434
14.9583	0.00793	0.04338
14.9667	0.00797	0.04333
14.975	0.00801	0.04332
14.9833	0.00803	0.04333
14.9917	0.00803	0.04333
15	0.00801	0.04336
15.0083	0.00797	0.0434
15.0167	0.00791	0.04345
15.025	0.00783	0.04349
15.0333	0.00774	0.04351
15.0417	0.00765	0.0435
15.05	0.00756	0.04342
15.0583	0.00747	0.04328
15.0667	0.00739	0.04308
15.075	0.00732	0.04282
15.0833	0.00726	0.04249
15.0917	0.0072	0.04214
15.1	0.00717	0.04181
15.1083	0.00714	0.04147
15.1167	0.00714	0.04116
15.125	0.00718	0.04091
15.1333	0.00726	0.04065
15.1417	0.00741	0.04043
15.15	0.00761	0.04025
15.1583	0.00787	0.04008
15.1667	0.00816	0.03991
15.175	0.00843	0.03974
15.1833	0.00865	0.0396
15.1917	0.00879	0.03946
15.2	0.00882	0.03933
15.2083	0.00873	0.03922
15.2167	0.00854	0.03909
15.225	0.00828	0.03897
15.2333	0.00798	0.03887
15.2417	0.00769	0.03875
15.25	0.00742	0.03866
15.2583	0.0072	0.0386
15.2667	0.00702	0.0386
15.275	0.00689	0.03863
15.2833	0.00681	0.03874
15.2917	0.00675	0.03891
15.3	0.00672	0.03917
15.3083	0.00671	0.03951
15.3167	0.0067	0.03984
15.325	0.0067	0.04019
15.3333	0.00669	0.04043
15.3417	0.00668	0.04056
15.35	0.00665	0.04055
15.3583	0.00662	0.04037
15.3667	0.00658	0.04005
15.375	0.00654	0.03964
15.3833	0.00649	0.03916
15.3917	0.00645	0.03869
15.4	0.00641	0.03822
15.4083	0.00637	0.0378
15.4167	0.00633	0.03742
15.425	0.00629	0.03711
15.4333	0.00626	0.03684
15.4417	0.00623	0.03661
15.45	0.0062	0.03642
15.4583	0.00618	0.03624
15.4667	0.00615	0.03608
15.475	0.00613	0.03592
15.4833	0.00611	0.03576
15.4917	0.00609	0.03561
15.5	0.00606	0.03548
15.5083	0.00603	0.03535
15.5167	0.006	0.03521
15.525	0.00597	0.03508
15.5333	0.00594	0.03496
15.5417	0.00591	0.03481
15.55	0.00588	0.03467
15.5583	0.00585	0.03454
15.5667	0.00583	0.03442
15.575	0.0058	0.03431
15.5833	0.00577	0.0342
15.5917	0.00575	0.03411
15.6	0.00573	0.034
15.6083	0.00571	0.03391
15.6167	0.0057	0.03379
15.625	0.00568	0.0337
15.6333	0.00566	0.03361
15.6417	0.00564	0.03352
15.65	0.00563	0.03341
15.6583	0.00561	0.03331
15.6667	0.0056	0.0332
15.675	0.00559	0.03308
15.6833	0.00558	0.03298
15.6917	0.00557	0.03285
15.7	0.00557	0.03275
15.7083	0.00556	0.03264
15.7167	0.00555	0.03253
15.725	0.00554	0.03243
15.7333	0.00553	0.03232
15.7417	0.00552	0.03224
15.75	0.00551	0.03213
15.7583	0.00549	0.03205
15.7667	0.00547	0.03194
15.775	0.00545	0.03185
15.7833	0.00543	0.03176
15.7917	0.00541	0.03169
15.8	0.00538	0.03161
15.8083	0.00536	0.03152
15.8167	0.00534	0.03143
15.825	0.00532	0.03133
15.8333	0.0053	0.03121
15.8417	0.00529	0.03109
15.85	0.00528	0.03097
15.8583	0.00526	0.03086
15.8667	0.00525	0.03073
15.875	0.00523	0.03062
15.8833	0.00522	0.0305
15.8917	0.00521	0.03039
15.9	0.0052	0.03026
15.9083	0.00519	0.03014
15.9167	0.00518	0.03003
15.925	0.00517	0.02993
15.9333	0.00515	0.02981
15.9417	0.00514	0.0297
15.95	0.00513	0.02958
15.9583	0.00512	0.02943
15.9667	0.00511	0.0293
15.975	0.00509	0.02915
15.9833	0.00507	0.02901
15.9917	0.00505	0.02884
16	0.00502	0.02871
16.0083	0.005	0.02855
16.0167	0.00497	0.02843
16.025	0.00494	0.02829
16.0333	0.00492	0.02815
16.0417	0.0049	0.02801
16.05	0.00488	0.02786
16.0583	0.00486	0.02773
16.0667	0.00483	0.02758
16.075	0.00481	0.02745
16.0833	0.0048	0.02731
16.0917	0.00478	0.02718
16.1	0.00477	0.02704
16.1083	0.00475	0.02692
16.1167	0.00474	0.0268
16.125	0.00472	0.02668
16.1333	0.0047	0.02658
16.1417	0.00468	0.02644
16.15	0.00465	0.02631
16.1583	0.00463	0.02615
16.1667	0.00461	0.02601
16.175	0.00458	0.02586
16.1833	0.00456	0.02572
16.1917	0.00454	0.02556
16.2	0.00453	0.02541
16.2083	0.00451	0.02527
16.2167	0.0045	0.02512
16.225	0.00448	0.02498
16.2333	0.00447	0.02484
16.2417	0.00445	0.02468
16.25	0.00444	0.02454
16.2583	0.00442	0.02442
16.2667	0.00441	0.02427
16.275	0.00439	0.02415
16.2833	0.00437	0.02402
16.2917	0.00436	0.0239
16.3	0.00434	0.02377
16.3083	0.00432	0.02366
16.3167	0.00429	0.02353
16.325	0.00427	0.02341
16.3333	0.00425	0.02329
16.3417	0.00423	0.02319
16.35	0.00421	0.02304
16.3583	0.00419	0.02295
16.3667	0.00418	0.02283
16.375	0.00416	0.02274
16.3833	0.00415	0.02264
16.3917	0.00413	0.02255
16.4	0.00412	0.02246
16.4083	0.00411	0.02234
16.4167	0.00409	0.02225
16.425	0.00408	0.02215
16.4333	0.00407	0.02204
16.4417	0.00407	0.02194
16.45	0.00406	0.02185
16.4583	0.00405	0.02174
16.4667	0.00404	0.02164
16.475	0.00402	0.02153
16.4833	0.004	0.02143
16.4917	0.00397	0.02129
16.5	0.00395	0.02118
16.5083	0.00392	0.02106
16.5167	0.0039	0.02095
16.525	0.00388	0.02085
16.5333	0.00386	0.02073
16.5417	0.00384	0.02064
16.55	0.00382	0.02054
16.5583	0.0038	0.02043
16.5667	0.00377	0.02032
16.575	0.00376	0.02018
16.5833	0.00374	0.02008
16.5917	0.00373	0.01996
16.6	0.00372	0.01987
16.6083	0.0037	0.01977
16.6167	0.00369	0.01967
16.625	0.00367	0.01956
16.6333	0.00365	0.01947
16.6417	0.00363	0.01934
16.65	0.0036	0.01921
[truncated: 2,802 more rows]
