# Supplementary material for: A recursive enzymatic competition network capable of multitask molecular information processing
Source: Nat Chem. 2025 Oct 17;18(2):302–8. doi: 10.1038/s41557-025-01981-y (PMC12872465; doi:10.1038/s41557-025-01981-y)
Supplement: Supplementary file 3 — Steady state output data from ESI-MS. [file 41557_2025_1981_MOESM3_ESM.zip › SourceData_Fig2/Ghosh et al_SourceData_Fig2_RC_pH_T.csv]

	author	exp_code	type	exp_date	measurement_date	measurement_time	sample	flowrate	T	pH	TKIFKI	TTMHPRL	AVNIPFKVHLRCKAAFC	SSVRWWSDDEWRW	CCFSWRCRC	CCF(pS)WRCRC	IYPFVEPI	1021	1043p4	1043p5	1054	1179	1201	259	262	281	284	296	300	301	323	345	361	383	395	401	415	425	426	435	436	439	447	459	461	470	481	482	497
0	Souvik	RC029	flow			5200.0	1	400	37.52	8.5	160	160	70	70	45	45	45	1.2091554410305144e-05	4.275412791187344e-05	9.830416497686926e-06	3.156801422156741e-07	4.517258511447006e-06	7.42360138562081e-06	3.87394541661093e-05	6.379918014700586e-06	0.0005721225465306	0.000161150988343	0.0001145886577237	0.0001584279068581	1.616305456011303e-05	0.0001731706840236	3.804681934618531e-06	1.8443125304636468e-05	8.433796012216613e-05	2.2943661225831514e-06	2.1563653426854644e-05	1.6947052530006826e-05	1.9398452095019847e-07	0.0001438867951535	4.747256222797043e-05	0.000609757590973	0.0001266786081059	1.763413146680239e-07	1.3460725554322948e-05	0.0001946837272724	7.948504594111525e-05	9.644245003245603e-07	5.975261352615187e-05	3.568072803988894e-06
1	Souvik	RC029	flow			9400.0	1	400	49.89	8.5	160	160	70	70	45	45	45	1.1047088341725095e-05	3.936806714039794e-05	9.292847017821255e-06	1.6681066429101468e-07	4.449322653364823e-06	6.5865039317075736e-06	4.299682372650379e-05	4.766141660451589e-06	0.0006601030582016	0.0001530439666284	6.616086468009231e-05	0.0001526170195698	1.688023959426093e-05	0.0002131843857084	4.667255787808806e-06	5.93063310874452e-06	2.323227046142351e-05	2.0041462163371174e-06	1.847523161266893e-05	1.716139540373135e-05	2.4627989663075e-07	0.0001363944964637	3.8433364394941016e-05	0.0006040634935598	0.0001013090149914	6.905200633137919e-08	1.2685707906589808e-05	0.0001643388550317	2.7353889794917505e-06	5.868174448348128e-07	5.802555947047617e-06	3.2535899266886824e-06
2	Souvik	RC029	flow			13600.0	1	400	34.49	8.5	160	160	70	70	45	45	45	2.410680525760405e-05	6.887058192312162e-05	5.90912064468077e-06	1.9435066622309363e-07	2.4508231273954382e-06	7.673866567033736e-06	3.534224215291505e-05	6.626120391117521e-06	0.000524743089378	0.0001399985358468	4.022982833285438e-05	0.0001478744187674	7.631667821046405e-06	7.36130122251887e-05	2.6727625639328623e-06	7.196033805055212e-06	2.515950434357034e-05	1.7559946353013624e-06	1.2685724804348062e-05	1.4371314165880036e-05	2.429605142088519e-07	0.0001256149649057	2.539729514238047e-05	0.0005351423774195	0.0001535316035067	3.940047366088351e-08	8.872955642729046e-06	0.0002624874816761	9.371362207083266e-07	5.922788694885123e-07	4.275471362194602e-06	3.0412821231368272e-06
3	Souvik	RC029	flow			17800.0	1	400	53.35	8.5	160	160	70	70	45	45	45	4.240767897598744e-05	0.0001009355977719	8.835963948888922e-06	2.749540199860366e-07	4.989485080373243e-06	5.397936218087534e-06	4.580979030545484e-05	4.396816233304588e-06	0.0007081002050236	0.0001434341463961	1.0173168353726084e-05	0.0001472134817564	1.308191970072966e-05	0.0001571035457483	3.309667690774765e-06	5.302241395207168e-06	1.7288135073724488e-05	2.0837583409490364e-06	1.3127365206564234e-05	1.5417276567103635e-05	3.817407080804492e-07	0.0001272304816153	3.561069355918605e-05	0.0005067230519595	0.0001238256234465	1.790197326361444e-07	1.0440021188190655e-05	0.0002168859230963	0.0	4.456423678912208e-07	1.555600987159263e-06	3.38171409457914e-06
4	Souvik	RC029	flow			22000.0	1	400	31.61	8.5	160	160	70	70	45	45	45	7.10345235169434e-05	0.0001793925229466	4.249872603997855e-06	6.274506004318776e-07	2.9573733797361503e-06	3.853407328707777e-05	3.679109528065427e-05	1.0055038602263438e-05	0.0005551308825676	0.0001363490618646	4.818619665927209e-06	0.000151153865919	6.200036237829529e-06	4.812940104690037e-05	2.638650913654896e-06	6.191653890526183e-06	2.140387996510134e-05	1.932703417028232e-06	9.08745619223486e-06	1.2417575897836745e-05	5.023326762007846e-07	0.0001247392770642	1.6384233832314268e-05	0.0003665632141574	0.0002105667886439	3.584310772034546e-08	6.41056364676397e-06	0.0003592981704371	0.0	1.1412289386599337e-06	1.1451179145957249e-06	3.1845548126739845e-06
5	Souvik	RC029	flow			26200.0	1	400	48.03	8.5	160	160	70	70	45	45	45	2.378136349915957e-05	6.769084953001408e-05	7.955583325388643e-06	0.0	4.660915469387183e-06	6.107815869550831e-06	3.884495800445825e-05	4.688836041092517e-06	0.0005875483929422	0.0001408389698022	6.100356483510092e-06	0.0001467463146149	1.1986662749849662e-05	0.0001402311538127	3.390321041214293e-06	5.468032698186643e-06	1.8017077415674468e-05	2.010738020247745e-06	1.1361183086827414e-05	1.6486360986782964e-05	6.473871422187603e-07	0.000125449882763	3.5714996284611e-05	0.0005524758369921	0.0001066895121262	1.6692392791089602e-07	1.0735045334136455e-05	0.0001904636753424	0.0	6.240187048057873e-07	1.3994675969247977e-06	3.445204242625928e-06
6	Souvik	RC029	flow			30400.0	1	400	44.7	8.5	160	160	70	70	45	45	45	2.3476736359828456e-05	6.826108553849477e-05	6.702367617097392e-06	1.4594647672150813e-07	4.378512736989584e-06	6.071474673883087e-06	3.576820940084617e-05	4.296731569015361e-06	0.0005377520677325	0.0001394327532197	4.921525434358553e-06	0.0001451536375046	1.1451734606241762e-05	0.0001264920691756	3.261860454710849e-06	5.409344449892493e-06	1.835084812139486e-05	1.879990538388801e-06	9.982654153053091e-06	1.5943479367239493e-05	5.290159645512038e-07	0.0001235138884803	3.427982405253162e-05	0.0005470597849001	0.0001055846817185	7.198386032106854e-08	9.287472172394168e-06	0.0001922907079004	0.0	4.592790685437515e-07	1.178164220794846e-06	2.9309649575410205e-06
7	Souvik	RC029	flow			34600.0	1	400	28.32	8.5	160	160	70	70	45	45	45	8.917963550186104e-05	0.0002442751582486	3.752377762353557e-06	1.1708972511197982e-06	2.7851181840808757e-06	8.44558870080825e-05	3.4809552642419455e-05	1.0100737918265089e-05	0.000514074159212	0.000127517946733	2.907888436613505e-06	0.0001444681186762	5.848750766944664e-06	4.739855577402599e-05	2.434667269587431e-06	6.066229189794728e-06	2.151736177433221e-05	1.6571589617477337e-06	8.732341811526163e-06	7.579275317715958e-06	1.605305701847818e-06	0.0001146632494719	1.3713702539924533e-05	0.000267397013677	0.0001923617484624	1.256107455400893e-07	4.501566777725638e-06	0.0003732602821759	0.0	9.525869828167924e-07	1.2312139263075012e-06	3.2713620058364982e-06
8	Souvik	RC029	flow			38800.0	1	400	26.67	8.5	160	160	70	70	45	45	45	9.775857760879189e-05	0.0002749389107534	3.983556655365192e-06	1.921975958263699e-06	3.780649105791088e-06	0.0001138664315906	3.567695360658869e-05	1.1477751281004447e-05	0.0005112605789418	0.0001323778619083	3.559321497507873e-06	0.000147104970387	6.292193161259177e-06	4.9743041552731065e-05	2.5706967846401104e-06	6.629052796904588e-06	2.2848371961836456e-05	1.995534009971549e-06	9.138390818071772e-06	7.896746390748451e-06	2.148014345680073e-06	0.000118633907294	1.3376081070261156e-05	0.000238099066574	0.0002056412495422	3.9360587494395524e-08	4.367989467761887e-06	0.0003862612019511	0.0	1.1433612085726796e-06	1.1232087263652993e-06	3.168229368056778e-06
9	Souvik	RC029	flow			45100.0	1	400	41.99	8.5	160	160	70	70	45	45	45	3.223330472940457e-05	8.110726006520767e-05	5.3426673617191625e-06	1.0564714915580275e-07	3.2219964959689315e-06	7.568324892484375e-06	3.5055139792393145e-05	4.358284810344504e-06	0.0005319430120102	0.0001365855568444	5.156190964820307e-06	0.0001408070049797	1.0140419452389178e-05	0.0001147825859557	2.6851842289420795e-06	5.524231023312074e-06	1.871639358409837e-05	1.744651188543524e-06	9.797403101213834e-06	1.4461361033089517e-05	5.779107034880774e-07	0.0001194759964259	3.275340696594717e-05	0.0005322002332955	0.0001051469521698	1.1703251134188868e-07	8.528385034768888e-06	0.000206385865461	0.0	7.442793463704809e-07	1.262433044671777e-06	3.007544249936632e-06
10	Souvik	RC030	flow			5200.0	1	400	46.62	7.0	160	160	70	70	45	45	45	0.0006101899405461	0.0001285759486348	6.888553700823607e-06	3.877497139792866e-06	1.1624655860788596e-05	8.473193781789592e-06	0.0001647590566004	0.0006864123703333	0.000804766732135	0.003552419641146	0.0002227717957864	0.0003030843818114	0.0004080058527184	0.0002490804622259	4.49996987520311e-06	0.00034955230581	0.0001545387260038	1.907651769560411e-06	4.651413898829164e-05	0.0002929805421625	1.6005599978360538e-07	0.0023133797790329	4.35528539352699e-05	0.0005095665036256	0.001665740595894	1.395266955603876e-06	2.367641986847934e-05	0.0001671501924933	0.0002711993550146	3.477262888423023e-06	6.86181149308111e-05	2.0051403526905143e-05
11	Souvik	RC030	flow			9400.0	1	400	30.4	7.0	160	160	70	70	45	45	45	0.0016476472457337	0.0002895822620083	5.024839105266513e-06	2.7562858767216515e-06	1.726927685676184e-05	1.3079635384112769e-05	0.0001166788578771	0.0006828287728129	0.0005624870295704	0.0035552586214888	0.0001673482558926	0.0002917708197387	0.0002050644371027	0.0001256171470055	3.5737932252054587e-06	0.0003125667246673	0.0001377049687186	1.9365996004451324e-06	3.57293314381305e-05	0.000182361739328	1.553855338973641e-07	0.0023479139583503	3.330534626489923e-05	0.000297108872409	0.0022316682101968	1.9547543004674237e-07	1.636722229435421e-05	0.0002231024140845	0.0001788839412785	3.7986819493732944e-06	4.848415672133848e-05	1.856659145547241e-05
12	Souvik	RC030	flow			13600.0	1	400	31.65	7.0	160	160	70	70	45	45	45	0.0015219441449544	0.0002651499131437	5.237521781749951e-06	3.4327422540312957e-06	1.51319873834261e-05	7.895487531196281e-06	0.0001094314659995	0.0006756287563303	0.000518584611158	0.003574688616966	0.0001662269100618	0.0002929405522887	0.0002001141377054	0.0001190975438756	3.331786694842689e-06	0.0003242585539494	0.0001403726867149	1.763356019165231e-06	3.4618609161766155e-05	0.0001885034206195	2.4472394103452325e-07	0.0023332452687542	3.3269893500597304e-05	0.0003037168052782	0.0020895154602228	1.1579447470803801e-07	1.6400870273853042e-05	0.0002039215969946	0.0002100483262256	4.17208945167959e-06	4.905086669253215e-05	1.7899728207300174e-05
13	Souvik	RC030	flow			17800.0	1	400	38.67	7.0	160	160	70	70	45	45	45	0.000864763342116	0.0001686821479024	6.039359159033519e-06	4.229821322208067e-06	1.190247037369582e-05	5.677697743868811e-06	0.00011177637704	0.0006542045639032	0.0005518347037043	0.0035719932696265	0.0001934141489804	0.0002997248812099	0.0002678121568574	0.0001593489913993	4.006943088767404e-06	0.000360034828468	0.0001563045545719	1.97957050490757e-06	3.678381782233584e-05	0.0002552918024524	8.190763736937597e-08	0.0023559053924219	3.722471067635976e-05	0.0004140120038281	0.0015417615689444	4.2752130535805566e-08	2.0188533550992844e-05	0.0001559092691474	0.0002402334509049	4.91675537232445e-06	6.060680096199555e-05	1.679394042992132e-05
14	Souvik	RC030	flow			22000.0	1	400	51.13	7.0	160	160	70	70	45	45	45	0.0019528375891652	0.0003284036126391	4.510203791713574e-06	2.6341543657261025e-06	1.6119232611273307e-05	1.417551116439412e-05	9.650453594019698e-05	0.0006450940422681	0.0004539682222288	0.0035170147744041	0.0001117900596624	0.0002981443408504	0.0001403661202272	8.315522612500994e-05	3.106402131111708e-06	0.0002651868405491	0.0001171806862115	1.8573411956073409e-06	2.882349624535849e-05	0.000120181912565	7.841134521270055e-08	0.0023500749127883	2.71671459658762e-05	0.0001868453611251	0.0027523302535744	2.4969657080795893e-08	1.1354513828884457e-05	0.0002680570722571	4.73718273050577e-05	3.669466783666012e-06	3.5492808315445805e-05	1.648999837743661e-05
15	Souvik	RC031	flow			6100.0	1	400	40.93	7.0	160	160	70	70	45	45	45	0.0006314365487369	0.0001321674527125	5.622927810220376e-06	4.467981982316464e-06	1.110197938579336e-05	5.516727892090338e-06	0.0001069956448658	0.000672416141409	0.0005443675384999	0.0035577100932002	0.0002012416182988	0.0002908724904483	0.0002913797941806	0.0001728133062748	4.365506277756886e-06	0.0003846022362016	0.0001700328863551	1.788286840983647e-06	3.645547045377391e-05	0.0002844201864543	1.8634457865761602e-07	0.0023505115095115	4.0252911601880056e-05	0.000453740607023	0.0013166235061783	0.0	2.098189332090309e-05	0.0001306196045248	0.000246382296889	5.985362534816781e-06	6.645718278718715e-05	1.7407017584788217e-05
16	Souvik	RC031	flow			10300.0	1	400	25.17	7.0	160	160	70	70	45	45	45	0.0019153537251278	0.0003160665990773	3.840052023648296e-06	1.8098192742322207e-06	1.5094509251904702e-05	1.02861649932934e-05	9.75728861606469e-05	0.0006682658390879	0.000474179905674	0.0034928257252181	0.0001115331024078	0.0002858684664964	0.0001393628839747	8.32590356104572e-05	3.4048211246414106e-06	0.0002801112302413	0.0001239512526021	1.7252402460307876e-06	2.9366835005005223e-05	0.0001260471449927	4.2011462233969095e-08	0.00234505137694	2.872091405928449e-05	0.0001908505432367	0.0026836681458443	0.0	1.1532955276995267e-05	0.0002507541727243	9.138371785056862e-05	4.010645859669527e-06	3.924828240174489e-05	1.669891390189531e-05
17	Souvik	RC031	flow			14500.0	1	400	36.74	7.0	160	160	70	70	45	45	45	0.0009448658982145	0.0001801227993711	4.624804217921108e-06	3.916283917914942e-06	1.2217533263299534e-05	6.995335582920212e-06	9.437576547824954e-05	0.0006784235773057	0.0004802342721376	0.0035334265186434	0.0001798398162383	0.0002893911927758	0.0002347504720512	0.0001373760337496	3.53269018449584e-06	0.0003452260221799	0.0001565469549487	2.410739861387316e-06	3.35408140453169e-05	0.0002421796498795	9.053464483118958e-08	0.0023318524253838	3.678824207092464e-05	0.0003762352725714	0.001568202878597	1.7514131809410582e-08	1.8282459741061764e-05	0.0001524938215798	0.0002333240570079	5.140316246495957e-06	5.8339818450899154e-05	1.6219796151373586e-05
18	Souvik	RC031	flow			18700.0	1	400	44.35	7.0	160	160	70	70	45	45	45	0.0004184846927185	9.63206754178844e-05	5.834539954749554e-06	4.976382432614335e-06	1.0329289645247693e-05	6.407178429179671e-06	0.0001059777940586	0.0006692470519763	0.000539733976157	0.0035740099693169	0.0002038598724277	0.0002904179506109	0.0003231289514376	0.0001909661519577	4.474130143683542e-06	0.0003761943219825	0.0001674333640541	1.77569782041559e-06	3.68964178188796e-05	0.0003026552128422	1.0173844744415145e-07	0.0023507338421018	4.1129956897023165e-05	0.0004848985199426	0.0012492706332508	1.5754428913951032e-08	2.1462902720936423e-05	0.0001241606359569	0.0002290790366879	5.649122318761529e-06	6.418899370669407e-05	1.616119486661349e-05
19	Souvik	RC031	flow			22900.0	1	400	53.19	7.0	160	160	70	70	45	45	45	0.0002726544927555	6.360671804321202e-05	4.554884636218019e-06	5.949009215826878e-06	8.4398457673447e-06	7.691453487051247e-06	0.0001323036359042	0.000699593407676	0.000542557625017	0.0034754254021722	0.0001760212648479	0.0002867201161355	0.000555525608958	0.0002646450703069	5.2881191800855765e-06	0.0002996257812538	0.0001242845693454	1.9353114414134743e-06	3.635497668718835e-05	0.0003833932399637	6.145146871298028e-08	0.0023723330420235	4.6832690813250165e-05	0.0005119301548821	0.0014513842895936	2.7554129455211614e-08	2.326424387818211e-05	0.0001216490101297	0.0002423297440126	4.491488817596285e-06	3.038201455870517e-05	1.6485257943265843e-05
20	Souvik	RC032	flow			5200.0	1	400	53.77	6.0	160	160	70	70	45	45	45	0.0010735791568613	0.0001468935401499	0.0	0.0	1.5367041295034965e-05	2.3254343100297903e-05	2.955673050754641e-05	0.0028009373298012	6.405272504087034e-05	0.0077125535627709	0.000151231049874	0.0003446051755165	0.0008001752619138	0.0002955356064587	4.193921900807514e-06	0.0005316103835736	0.0001665974896678	6.126863099344877e-07	2.141084062463267e-05	0.0002839706108408	6.81003084010013e-07	0.0049017217145547	3.316985810543307e-05	0.0003116142917637	0.0016218447554872	1.9664364005097173e-07	2.290613624854277e-05	0.0001668165548345	0.000207631683762	3.3022145530979577e-06	8.774270235087183e-05	7.193295004635681e-05
21	Souvik	RC032	flow			9400.0	1	400	40.03	6.0	160	160	70	70	45	45	45	0.0016024064105217	0.0002007253848573	6.862536591001208e-08	0.0	1.823158002938732e-05	2.3991831596350336e-05	2.591452318540285e-05	0.0028483374856437	5.2512137262530086e-05	0.0077137274959606	0.0001292193834229	0.0003424807483029	0.000693023307404	0.0002547011092283	4.075909368172708e-06	0.0004693807463342	0.0001478865033251	4.7545345462946514e-07	1.914152022868104e-05	0.0002025324838563	8.374276453868284e-07	0.0049099393679372	2.8298338552312465e-05	0.0002150775664164	0.0019037173539987	9.867397304611497e-08	1.8725407565492648e-05	0.0001909903666078	7.082865588243702e-05	3.912050035359217e-06	5.337912336300487e-05	7.169209847488538e-05
22	Souvik	RC032	flow			13600.0	1	400	36.55	6.0	160	160	70	70	45	45	45	0.0018169217204135	0.0002216134258447	0.0	0.0	1.556265146125743e-05	2.1994888591514853e-05	2.5318604804816503e-05	0.002844161008051	5.005499958489996e-05	0.0076574226821829	0.0001155161642704	0.0003437382962816	0.0006661388012972	0.0002404787916579	4.460498133532695e-06	0.0004175377105707	0.0001345601872557	6.306965898772004e-07	1.817096937988378e-05	0.0001676575213708	5.942438383092623e-07	0.004875838162241	2.6886357690715154e-05	0.0001758167372655	0.0020662724015242	1.1106720774782069e-07	1.6822910193867314e-05	0.0002071726730673	2.53824908515388e-05	3.6907920244015383e-06	4.336069101680538e-05	7.08085579661595e-05
23	Souvik	RC032	flow			17800.0	1	400	28.89	6.0	160	160	70	70	45	45	45	0.0022479913787282	0.0002595238806352	0.0	0.0	1.4428825556033128e-05	3.159589941243804e-05	2.449541587004146e-05	0.0028337859089469	4.764298374223702e-05	0.0076347849770987	8.192349444789275e-05	0.0003402700951016	0.0006330856417902	0.0002276277694835	3.7395924861698346e-06	0.0003161302887623	9.908920365579924e-05	6.65138223509658e-07	1.6457315842102155e-05	0.0001083641783274	1.1548903560644513e-06	0.0048212400346166	2.250284306921638e-05	0.0001086095633951	0.0024536495310422	9.250541640329e-08	1.2534749088514527e-05	0.0002416701312873	2.173157960050414e-07	2.585925809231433e-06	2.865733884358057e-05	7.018016045623646e-05
24	Souvik	RC032	flow			22000.0	1	400	49.31	6.0	160	160	70	70	45	45	45	0.0010894480783852	0.0001441564989199	0.0	1.2925472351903654e-07	1.2770110603714546e-05	1.017228815826455e-05	2.661198993430613e-05	0.002890822200135	5.4664314870800966e-05	0.0077695722695715	0.0001459461925121	0.0003462525283095	0.0007096888434753	0.0002532032451231	4.108793996203078e-06	0.0005654005969015	0.0001783886722801	2.8092762819858226e-07	2.0126131737113826e-05	0.0002736279280899	3.440554460669908e-07	0.0048979214767939	3.234829598591039e-05	0.0002898562839959	0.0016277931096898	6.30404247406824e-08	2.019425727416309e-05	0.0001643228434991	0.000170552469878	3.825289151186045e-06	7.078635038468235e-05	7.03800580610403e-05
25	Souvik	RC032	flow			26200.0	1	400	37.88	6.0	160	160	70	70	45	45	45	0.0017937927466794	0.0002155612135074	0.0	6.27735973174241e-08	1.5135129253618005e-05	1.647431689218784e-05	2.4917972951622188e-05	0.0028933454715723	5.0859351402504726e-05	0.0076020249759221	0.0001149805642707	0.0003422334593362	0.0006695383135514	0.0002395263247171	3.767001864098021e-06	0.0004434810732135	0.0001427923160453	4.480236846586678e-07	1.8640272295626915e-05	0.0001709324933145	3.4602495546114e-07	0.0048002784499593	2.837362776479536e-05	0.000176068218926	0.0020127604434299	6.856089658981074e-08	1.596974021508578e-05	0.0001981417392642	1.074769592871032e-05	3.723030220873703e-06	4.175997745576597e-05	6.838500221524133e-05
26	Souvik	RC032	flow			30400.0	1	400	26.3	6.0	160	160	70	70	45	45	45	0.002367727986805	0.0002733853683403	0.0	6.123130967976683e-08	1.5911119266728655e-05	3.691860041172888e-05	2.4774534627578807e-05	0.0028471606188528	4.789178475260835e-05	0.0074893330814829	6.407970902437181e-05	0.0003368458443756	0.000625129228063	0.0002226151911774	4.062474359359171e-06	0.0002743434737899	8.953380851538894e-05	6.348457850522454e-07	1.537519220390919e-05	8.596153867042005e-05	2.175912292830832e-06	0.0047356303104936	2.216575242763717e-05	8.660244526224374e-05	0.0025493087820194	1.4853609927647776e-07	1.062085173262181e-05	0.0002508607799133	0.0	2.711499037469746e-06	2.2599128838778616e-05	6.66750009944881e-05
27	Souvik	RC032	flow			34600.0	1	400	31.45	6.0	160	160	70	70	45	45	45	0.0021719751727905	0.0002492209610439	5.3740911333500085e-08	5.3959912981268915e-08	1.608036429680052e-05	1.7629346553977586e-05	2.507448749496655e-05	0.0028747147291394	4.91821117761931e-05	0.007606266024511	8.525799241561463e-05	0.0003383303386288	0.0006388661259299	0.0002287454681828	3.904780368704707e-06	0.0003442187396629	0.0001108821271663	5.577622897195616e-07	1.645916264524703e-05	0.0001151354150149	4.21082109070584e-07	0.0047959519996992	2.5790544420632252e-05	0.0001157776792921	0.0023662925725139	1.213505589501204e-07	1.2206792065062858e-05	0.0002309831157592	2.169046047842625e-07	3.0215195931204752e-06	2.9164223596714356e-05	6.913156482716159e-05
28	Souvik	RC032	flow			38800.0	1	400	48.64	6.0	160	160	70	70	45	45	45	0.0011058095979721	0.0001394111587062	5.046977743761022e-08	1.1739488207723393e-07	1.4436834377907244e-05	9.12819576125098e-06	2.576903760581642e-05	0.0029236815722248	5.3812641707721526e-05	0.0075587735261474	0.0001479854330882	0.0003440190614347	0.0007005964608858	0.0002484426226299	4.020052153531268e-06	0.0005661954795852	0.0001885653383153	3.7224823408958153e-07	1.994308304622902e-05	0.0002718614459222	3.4040069585579416e-07	0.0047382125335706	3.515770254660313e-05	0.0002817482103406	0.0016138686581076	2.702337141493657e-08	1.914935204021379e-05	0.0001601866814708	0.0001224255094871	5.903197497462943e-06	6.408474340783242e-05	6.579348263624615e-05
29	Souvik	RC032	flow			45100.0	1	400	43.97	6.0	160	160	70	70	45	45	45	0.0013897067616101	0.0001755140996342	0.0	6.440191820495736e-08	1.5243018330037608e-05	1.042429862947524e-05	2.622548020435998e-05	0.0028581251910411	5.410271654523848e-05	0.0077148777285081	0.0001345793276811	0.0003446551356597	0.0006791899722906	0.0002429344998867	4.019575307251566e-06	0.0005416180096208	0.0001711110892962	4.115707711067858e-07	1.9299404136823676e-05	0.0002268061949005	1.42714667340444e-07	0.0048436351457968	3.394259911136525e-05	0.0002356122324121	0.0017465610493838	3.917701869916093e-08	1.808125093198683e-05	0.000174122917957	4.5237287762649695e-05	3.502996914495306e-06	5.0126952196547976e-05	6.706167371403385e-05
30	Souvik	RC033	flow			5200.0	1	400	48.17	6.5	160	160	70	70	45	45	45	0.0010589899457729	0.0001512525941904	1.769089214141792e-06	5.130254218719826e-07	1.0886341623937064e-05	1.1740421313466978e-05	4.483700103722344e-06	0.0018719236196398	9.026964343415897e-06	0.0067305334463937	0.0001445768021244	0.0003113184772614	0.0003179977853411	0.0001569601493847	3.281918782796056e-06	0.0003276138138099	0.0001236287916993	1.2158060418698974e-06	2.5048137804054055e-05	0.0002595787106651	7.739571631083614e-07	0.0039447914975989	3.165695976256683e-05	0.0003126563215532	0.0024146674983637	1.1070952286382585e-05	1.743368712958612e-05	0.0001830818852579	6.422477831981862e-06	2.043782716957423e-06	5.271820926845603e-05	5.809514799801074e-05
31	Souvik	RC033	flow			9400.0	1	400	54.67	6.5	160	160	70	70	45	45	45	0.0014384429341988	0.0001882844629744	1.7868656836926774e-06	6.160645661601213e-07	1.1743342691606575e-05	9.089394432965883e-06	3.0857867844113494e-06	0.0018847294825155	4.494266472533337e-06	0.0067352120593357	8.140606965532106e-05	0.0003047152564836	0.0002124994301595	0.0001075714976319	3.314500756205668e-06	0.0001368532507694	5.833330397295472e-05	1.0818398462059555e-06	1.4427829690917618e-05	0.0002249866856332	5.536384712380994e-07	0.004050666111943	2.8621665789847468e-05	0.0002689833933349	0.0027516719596381	1.5459286205190107e-06	1.1845443009998664e-05	0.000212106932505	0.0	1.5159203333905518e-06	2.0148549853225062e-05	5.761858125750894e-05
32	Souvik	RC033	flow			13600.0	1	400	25.4	6.5	160	160	70	70	45	45	45	0.0032017397910164	0.0003547277925445	1.8997311071390249e-06	5.993760367044869e-07	1.3005587518019691e-05	4.81442730538602e-05	2.9294245665362733e-06	0.0018541327008037	3.9874569687177005e-06	0.0065911040558402	3.591348458394435e-05	0.0002978871648459	0.0001158365465203	5.765059416861124e-05	3.069134805554333e-06	0.0001283243920363	5.111400891385939e-05	1.3619298812909009e-06	7.019689660302241e-06	5.898968169030903e-05	2.073313484367252e-06	0.0039672652055594	1.6594629085100687e-05	6.518048911788359e-05	0.004054738939342	1.91906388480133e-07	3.961373116113313e-06	0.0003118897243676	0.0	1.4288256115338165e-06	6.048641056051573e-06	5.697532744105953e-05
33	Souvik	RC033	flow			17800.0	1	400	35.69	6.5	160	160	70	70	45	45	45	0.0024257826763798	0.0002817843740491	1.5824421779818064e-06	5.151513268115221e-07	1.220341011151666e-05	1.7784273480369445e-05	2.642896563066683e-06	0.0018760227115183	3.535853244694987e-06	0.0066834587424874	5.334967092844583e-05	0.000301564563673	0.0001476666328179	7.389477148130707e-05	2.956275041029263e-06	0.0001898628407931	7.522561028156386e-05	1.0434133346484945e-06	8.958080848194113e-06	0.0001315205119097	6.422682304842171e-07	0.0040384859329321	2.3199706726952177e-05	0.00015074467784	0.0030925075350165	9.114385208857584e-08	7.3637940818489216e-06	0.0002415723327054	0.0	1.5277923840460914e-06	1.0872449859639115e-05	5.7048709061967534e-05
34	Souvik	RC033	flow			22000.0	1	400	43.06	6.5	160	160	70	70	45	45	45	0.0015274586233039	0.0001963536177331	1.1895607947346784e-06	3.900686034302446e-07	1.007662186932995e-05	9.789818251457815e-06	2.750960568242141e-06	0.0019008303739298	3.4451835521473788e-06	0.006721781743996	6.266391075296762e-05	0.0003023982832929	0.0001895338308437	9.63505585105332e-05	3.004272502171745e-06	0.0002138641840605	8.624486265138457e-05	8.947658616802069e-07	9.935757174318028e-06	0.0002167159414157	7.106331282428596e-07	0.0041045760738625	2.8192344908074185e-05	0.0002537449444312	0.0025621792145728	2.193913692343521e-07	1.0122585534333656e-05	0.0002012483707057	0.0	1.606418082494252e-06	1.4681559676017567e-05	5.6940768651353816e-05
35	Souvik	RC033	flow			26200.0	1	400	38.35	6.5	160	160	70	70	45	45	45	0.002011974980891	0.0002428494235184	1.4727853024067704e-06	5.620240376212646e-07	1.1198903971376408e-05	1.3259658101206905e-05	3.05801177111043e-06	0.0018976553588279	3.252879326436716e-06	0.0066373422237351	5.629533748782567e-05	0.0003006273971849	0.0001590906053395	7.97349803063757e-05	2.786533805446873e-06	0.0001989657223446	8.034304492470949e-05	9.520302175813037e-07	9.102666960826102e-06	0.0001657627366677	3.759171570446578e-07	0.0040768134390892	2.587090958137412e-05	0.0001909060881236	0.0028803794008911	9.774291116620374e-08	7.737976149151027e-06	0.0002232307726971	0.0	2.177223841466373e-06	1.2262499373918877e-05	5.625524948574734e-05
36	Souvik	RC033	flow			30400.0	1	400	40.38	6.5	160	160	70	70	45	45	45	0.0017294402125821	0.0002136185388487	9.376528709635804e-07	5.125701895402856e-07	1.1848529680421144e-05	9.650666693814033e-06	2.3716782834656265e-06	0.0019215157979831	3.063315709158245e-06	0.0067192049598866	5.857207862160679e-05	0.0003030166221458	0.0001733255585703	8.451453508153293e-05	2.583461128282246e-06	0.0002090520877073	8.343207657071801e-05	1.0875954948070002e-06	8.71963441628864e-06	0.0001959923914246	2.236475934857982e-07	0.0041367133438354	2.7187725486599106e-05	0.0002231141867871	0.0027741854530857	0.0	8.699664421916929e-06	0.0002130117589376	0.0	2.109933031999248e-06	1.3100683379618264e-05	5.727235769412479e-05
37	Souvik	RC033	flow			34600.0	1	400	51.72	6.5	160	160	70	70	45	45	45	0.0009741925041967	0.0001383801078308	1.2481212690529018e-06	4.4947826355796614e-07	8.88305541521873e-06	7.986820712529556e-06	2.858371649730857e-06	0.0019336611119644	3.461066074842116e-06	0.0065958016613857	5.596186410278972e-05	0.0003090935328186	0.0002102381525972	0.0001046988817691	2.7543805168526127e-06	0.0001617599702955	6.790714503262904e-05	9.36340703219572e-07	9.377741221788083e-06	0.0002776488573602	1.4881058154701278e-07	0.0041339243680409	3.1854382247881565e-05	0.0003194837137044	0.0025368534918978	0.0	1.1698637660997435e-05	0.0001945099562933	0.0	2.954513495293893e-06	1.3577314041403712e-05	5.740664695642965e-05
38	Souvik	RC033	flow			38800.0	1	400	31.2	6.5	160	160	70	70	45	45	45	0.0027218258569481	0.0003077290583692	1.2510197656965404e-06	5.501763268909033e-07	1.0984882559136995e-05	2.25386867670811e-05	2.8557915917740152e-06	0.0018786505941813	3.416680372799659e-06	0.0065094496627175	3.600207186005586e-05	0.0003007957481233	0.0001258114040881	6.235162104553654e-05	3.004105772015561e-06	0.0001438782695133	5.938899846432334e-05	1.4029100715543451e-06	6.850875249706472e-06	9.209905705036342e-05	8.492905619901626e-08	0.0040826527290826	2.195014337532042e-05	0.0001027155712406	0.0037085331218314	4.0409786589958686e-08	4.232999972665349e-06	0.0002791362047322	0.0	2.538710906701087e-06	5.119699079106904e-06	5.699247801770081e-05
39	Souvik	RC033	flow			45100.0	1	400	30.1	6.5	160	160	70	70	45	45	45	0.002799783610929	0.000315677601986	1.6494414425481563e-06	3.590608877480533e-07	9.820991177456974e-06	1.8596472709117617e-05	3.036055072827517e-06	0.0018917392076836	2.790841089714609e-06	0.0064380099157683	3.590779895602195e-05	0.0003010340026378	0.0001190505941379	5.8740405374771176e-05	2.8861899310574725e-06	0.0001318772863778	5.4076630336805615e-05	1.0431398501376049e-06	6.3381837217604216e-06	7.85389458512662e-05	1.8991124686054419e-07	0.0040775118575373	2.1292103859736497e-05	8.558621829044394e-05	0.0038481588753312	0.0	3.896142411120215e-06	0.0002860772252266	0.0	2.727317482003529e-06	6.077961486470678e-06	5.763258266924642e-05
40	Souvik	RC034	flow			5200.0	1	400	41.16	7.5	160	160	70	70	45	45	45	0.0004465951688695	0.0001211129650994	6.356697660782013e-06	2.72425969118536e-06	1.1387901722158264e-05	1.3120714587624738e-05	2.239132551761281e-06	0.0003568962916417	2.3457528595092653e-06	0.0032321413828768	0.0001030913567739	0.0002900111280107	0.0003156319793273	0.0002805640410975	5.676701913585793e-06	0.0002353226746388	0.0001445455861419	1.6668639407557583e-06	1.53803308798253e-05	0.0002062742772911	0.0	0.0019792698920445	3.3538148072667175e-05	0.0004240362622136	0.0017570187637857	1.543973178522711e-07	2.3075281930406123e-05	0.0001850172615031	0.0001173683812088	6.611511538491296e-06	3.4787421900610006e-05	1.4788047852617112e-05
41	Souvik	RC034	flow			9400.0	1	400	43.72	7.5	160	160	70	70	45	45	45	0.0003495467009606	0.0001005824517494	6.561887932974152e-06	3.672518475207264e-06	8.236131803651733e-06	1.1900853866642796e-05	2.207898949505429e-06	0.0003572909234869	2.024013131895643e-06	0.0032410260579851	9.973329709678226e-05	0.0002973923864973	0.0003069347446252	0.0002812698820918	5.385740400871405e-06	0.0002205303382614	0.0001366062457198	1.4024513730037392e-06	1.5481184249640826e-05	0.0002246077103609	3.8037143256685196e-08	0.0020299964366532	3.537444586248696e-05	0.0004679100916566	0.0017128409834146	7.872613110127135e-08	2.28627457848635e-05	0.0001745746761362	0.0001207471356284	6.495850713041208e-06	3.4331369754232726e-05	1.500861255104228e-05
42	Souvik	RC034	flow			13600.0	1	400	29.22	7.5	160	160	70	70	45	45	45	0.0009702509341718	0.0002156115109464	6.999745546801114e-06	4.112415539050035e-06	1.0614148043779987e-05	1.4880356225316404e-05	2.334073324052632e-06	0.0003499110119984	2.08612241639738e-06	0.003142770798442	6.378883838439319e-05	0.000297810657691	0.000168236328082	0.0001564057009898	3.578192148931495e-06	0.0001661001776005	0.0001024224150989	1.6073413073732415e-06	9.66423600068232e-06	0.0001490322810023	0.0	0.0020502103210779	2.3923144044138906e-05	0.0002928759799442	0.0032555601386352	0.0	1.4857740441504846e-05	0.0003192580875489	6.089772697172557e-05	4.476714763999468e-06	3.621613588117659e-05	1.5800189822764764e-05
43	Souvik	RC034	flow			17800.0	1	400	41.16	7.5	160	160	70	70	45	45	45	0.0003596756682753	0.0001005143892803	6.529538832777755e-06	4.632770461603771e-06	9.935701868158948e-06	1.1848906260210396e-05	2.438993450393344e-06	0.000355156904158	1.725631280735188e-06	0.003156330795731	9.318864319803395e-05	0.0003100307535856	0.0002799090583547	0.0002590328700648	4.61473392629731e-06	0.000228942353788	0.000141169631918	1.5248614470896388e-06	1.4092658522726246e-05	0.0002257648255143	4.8602752110440797e-08	0.0020779488178633	3.4625167133452594e-05	0.0004508470234611	0.0017499398464604	0.0	2.1175023587250344e-05	0.0001738598909643	7.619794927826806e-05	5.312383939774873e-06	3.8382224266468365e-05	1.6104545311132486e-05
44	Souvik	RC034	flow			22000.0	1	400	47.37	7.5	160	160	70	70	45	45	45	0.0002312170092871	7.472594673593866e-05	6.423881785675041e-06	3.966300923645596e-06	7.530243899028364e-06	8.586944138199329e-06	2.3348227270204296e-06	0.0003483398018234	1.98769621004637e-06	0.0031468479739504	7.862652626804768e-05	0.0003048821384278	0.0002823864623707	0.0002634168350314	4.82124380811615e-06	0.0001737450788534	0.0001093053332739	1.3739816590924015e-06	1.3526585983524805e-05	0.0002391433165305	1.7437620694617017e-08	0.0021008163158127	3.79809722761696e-05	0.0004850569251314	0.0016496601299465	0.0	2.0351576303590277e-05	0.0001632926421639	9.565706528374542e-05	5.096919153144871e-06	2.173291513791405e-05	1.633229257953482e-05
45	Souvik	RC034	flow			26200.0	1	400	54.16	7.5	160	160	70	70	45	45	45	0.0004891635052201	0.0001245184747908	7.3189376047722365e-06	5.023844372307758e-06	7.916435732210435e-06	9.248266449710538e-06	2.1086518280353496e-06	0.0003388233075207	1.6067735390847478e-06	0.0031247548154187	3.0165198789211536e-05	0.0003061334310219	0.0002107464122791	0.0001978197021987	3.665493983113221e-06	3.9427479636943146e-05	3.044324664781861e-05	1.0686443569033015e-06	9.610939333446004e-06	0.000199974864172	0.0	0.0020750700410405	3.31924462540372e-05	0.000405646674443	0.0021248437195114	0.0	1.51202488466914e-05	0.0002084338471264	6.0847539305032505e-05	2.555789901254001e-06	1.9395271751273067e-06	1.6045410380333217e-05
46	Souvik	RC034	flow			30400.0	1	400	49.74	7.5	160	160	70	70	45	45	45	0.000331285842923	9.400089520127142e-05	7.039016608184685e-06	5.506617926983269e-06	8.263535597847213e-06	1.1004534127412016e-05	2.58022106922246e-06	0.0003369133267331	1.9702825318623184e-06	0.0030218634798038	2.404000226151657e-05	0.000308153128985	0.0002075721231783	0.0001915391484021	4.425382989098078e-06	4.828337967770383e-05	3.5721354422512286e-05	1.3474009221703438e-06	8.884430248599143e-06	0.000219735191764	0.0	0.0020601018226899	3.289325873600682e-05	0.0004442274137825	0.0018833097820348	0.0	1.6571462365033465e-05	0.0001906384675221	3.0248535883557485e-05	3.873940812268404e-06	1.4546000348907665e-06	1.5813454942324328e-05
47	Souvik	RC034	flow			34600.0	1	400	26.4	7.5	160	160	70	70	45	45	45	0.0014558533474546	0.0003043431054108	5.57278608922365e-06	5.350988933261915e-06	1.0867493244061954e-05	3.814189277412399e-05	2.439770128938115e-06	0.000337809878379	2.2508152816510854e-06	0.002957806952807	1.5897949461369132e-05	0.0002978007152051	0.0001086352542039	0.0001003608904503	3.081741381023428e-06	4.681274736448515e-05	3.2869928806017835e-05	1.5378546404897169e-06	5.267864122885364e-06	9.09405083425411e-05	8.968197907092776e-08	0.0019778911747253	1.802057755664368e-05	0.0001744073281832	0.0042222850813892	0.0	7.1226691293158e-06	0.0004164088174041	0.0	3.4437110798195974e-06	2.168565989326231e-06	1.5100992928959647e-05
48	Souvik	RC034	flow			38800.0	1	400	34.18	7.5	160	160	70	70	45	45	45	0.0010002143557684	0.0002195911369192	6.228127465106784e-06	4.805103816883249e-06	1.0366549696426502e-05	1.2321258151170207e-05	2.4716219322670035e-06	0.0003368125565684	1.7997075173274095e-06	0.0029806928626115	2.059180893174755e-05	0.0003011178231599	0.0001412977335532	0.0001289301997794	3.5380954920323065e-06	5.616768000557067e-05	3.950177498541729e-05	1.7270422715516186e-06	6.838611589483168e-06	0.000143622986897	0.0	0.0020047725058361	2.5319298187575525e-05	0.0002797220159018	0.0029309381057345	0.0	1.1270927775450933e-05	0.0002943816889017	0.0	4.113690455072131e-06	2.725096610126593e-06	1.4976730642337414e-05
49	Souvik	RC034	flow			43000.0	1	400	38.7	7.5	160	160	70	70	45	45	45	0.0006219677170345	0.0001498311608095	6.234878636069458e-06	4.046566527672953e-06	9.087409348405095e-06	9.334416578843008e-06	2.0438914659508096e-06	0.0003304749088908	1.726945666906178e-06	0.0029721512127773	2.294740305842415e-05	0.0003088713245055	0.000169047714715	0.0001570620790362	3.818920611515147e-06	4.875348923632229e-05	3.597755338142577e-05	1.2932674716452214e-06	7.81912541852096e-06	0.0001819210112968	0.0	0.0020493435814345	2.9834148933793804e-05	0.0003611171141696	0.0021732768863788	0.0	1.4226126931720525e-05	0.000224356595951	0.0	4.236278297281474e-06	2.306877668127482e-06	1.5144777221197906e-05
50	Souvik	RC034	flow			48700.0	1	400	32.2	7.5	160	160	70	70	45	45	45	0.0011225671604557	0.0002427954978423	4.676997013120732e-06	4.650143124600856e-06	1.037921422857958e-05	1.0309495203008617e-05	2.3832937059612478e-06	0.0003355144722211	2.3481064384842105e-06	0.0029163577723939	1.9538153819340998e-05	0.0002990984895937	0.0001327341410032	0.0001234314361958	3.4910037614179084e-06	4.704550531263816e-05	3.411688925729788e-05	1.5468624507400191e-06	6.930840686514532e-06	0.0001271365285408	0.0	0.001983707321071	2.3519019754723224e-05	0.0002439446499497	0.003273189713442	0.0	1.0358864731469262e-05	0.0003291872485885	0.0	4.347389843785938e-06	2.9759035622112964e-06	1.4686964929064344e-05
51	Souvik	RC035	flow			5200.0	1	400	48.32	8.0	160	160	70	70	45	45	45	0.0001893658647053	8.684840006204247e-05	6.053526774091904e-06	2.497735418688895e-06	4.4924710797137536e-06	9.57493133583141e-06	2.03930170586838e-06	9.7722157696121e-05	1.9653902449847995e-06	0.0017689890247485	1.5949331957933123e-05	0.0002453140455044	9.733833499378824e-05	0.0001582044436096	3.31362070663707e-06	2.2136239526512847e-05	2.582241334749018e-05	1.2885969014718964e-06	8.51322721388275e-06	0.0001161297539595	2.0883828549388745e-07	0.0011535660618214	3.033184083972849e-05	0.0003881438191439	0.0013914246226478	5.959038900510658e-08	1.4041731758300084e-05	0.0002381892495046	6.899130932030036e-05	2.9601560094410586e-06	7.966195928330097e-07	6.584785902138667e-06
52	Souvik	RC035	flow			9400.0	1	400	34.08	8.0	160	160	70	70	45	45	45	0.0003920334568377	0.0001526376266132	4.321888689066012e-06	2.00858346371383e-06	4.8239439438815135e-06	8.379691844059664e-06	2.2427146609857074e-06	9.744374363085149e-05	1.4481224087439905e-06	0.0016975402093744	1.4160790824774078e-05	0.0002422631600356	7.181904205960115e-05	0.0001191939690536	3.0684713697098565e-06	1.810358306023241e-05	2.14797078377311e-05	1.4316047961645715e-06	6.368983999409745e-06	8.819421458181857e-05	3.302654011463558e-07	0.001121573805341	2.5864931229377374e-05	0.0002892464507283	0.0017723487151143	0.0	1.1317996625566466e-05	0.0003078725724831	0.0	2.560726599026737e-06	1.0544709558276012e-06	6.161647713924583e-06
53	Souvik	RC035	flow			13600.0	1	400	32.91	8.0	160	160	70	70	45	45	45	0.0004494423175678	0.0001729264910142	5.170934422854972e-06	2.27394483963206e-06	5.982872588691516e-06	9.672325544965168e-06	2.1471232842426605e-06	9.758900383174385e-05	1.5603651201353877e-06	0.0016870927186736	1.2756943913206e-05	0.000240546112578	6.55948158548701e-05	0.0001114974036274	2.832022996897897e-06	1.8753699841324067e-05	2.074812807705522e-05	1.253043919939811e-06	6.311576058021564e-06	8.139829234954233e-05	2.2963434857409097e-07	0.0010901583964747	2.365801135592985e-05	0.0002661568290927	0.0020102026338336	0.0	1.0171963150774962e-05	0.000352215876011	0.0	2.478604044794158e-06	1.1176184912310909e-06	5.912496923384162e-06
54	Souvik	RC035	flow			17800.0	1	400	38.73	8.0	160	160	70	70	45	45	45	0.000244622669426	0.0001034474447	4.371718654009509e-06	1.936005461510465e-06	5.021758112466967e-06	1.0831336546744629e-05	1.9217295109636366e-06	9.512959438297184e-05	2.1878814896168326e-06	0.0016757008549402	1.4952253351565708e-05	0.0002386369612898	7.958630353886773e-05	0.0001381393081234	2.9556874162071817e-06	2.024347654318693e-05	2.3306411708153284e-05	1.3406216167404444e-06	7.936298668744267e-06	0.0001018848376915	1.896348975324301e-07	0.0010808255915584	2.9890354549527385e-05	0.0003499675627662	0.0013978092977474	0.0	1.2529477210324828e-05	0.0002464349926412	0.0	3.495463704906196e-06	1.1267836310379502e-06	6.098802412390589e-06
55	Souvik	RC035	flow			22000.0	1	400	53.57	8.0	160	160	70	70	45	45	45	0.0003170540662152	0.0001207762093576	5.313723749291659e-06	2.4338314137912662e-06	5.1502171374637286e-06	1.1128544228876977e-05	1.951970174626549e-06	9.283322146313072e-05	2.0186848708219004e-06	0.0016871777412803	8.49094500865142e-06	0.0002345580622384	8.803810069926178e-05	0.0001568215739496	3.0681404217281352e-06	1.07035481235018e-05	1.4401709299514316e-05	1.4134745971583504e-06	8.195259600446503e-06	9.236207493346694e-05	1.808051491501711e-07	0.0010609139594123	2.931376691502453e-05	0.0003167471847499	0.0014125710040289	0.0	1.1835026406353611e-05	0.0002515917657795	7.047350676564273e-05	4.954903626686945e-06	8.159600661902297e-07	5.494334897919787e-06
56	Souvik	RC035	flow			26200.0	1	400	43.42	8.0	160	160	70	70	45	45	45	0.0001962494656653	7.946544796807354e-05	5.7348930969058216e-06	1.82970070715322e-06	4.86467268717882e-06	1.1111108875493493e-05	2.142864539014601e-06	9.55594872635132e-05	1.8076669116140127e-06	0.0017051713575811	8.32396569542802e-06	0.0002342383421342	8.750917103840942e-05	0.0001547015337201	3.226438351233152e-06	1.2153703233413812e-05	1.5700136020255164e-05	1.2404659947078154e-06	8.098385057897957e-06	0.0001056214631563	3.7633755024374077e-07	0.001064072156754	2.999856407954156e-05	0.000369628661375	0.0012316164321272	1.6772745605521195e-08	1.3436102572863036e-05	0.0002199780250085	0.0	3.666723118649771e-06	7.450639902449514e-07	6.017221897182585e-06
57	Souvik	RC035	flow			30400.0	1	400	50.54	8.0	160	160	70	70	45	45	45	0.0001911920811436	7.778618383842666e-05	5.371621904321931e-06	1.569008713320581e-06	5.413968327378083e-06	1.0074791743966242e-05	2.3421480529856023e-06	9.226015546039468e-05	1.5127547279154825e-06	0.001664156695818	7.277799516178002e-06	0.0002319855351549	9.056114819453588e-05	0.0001586587282746	2.9096769982603064e-06	9.88709248859052e-06	1.3376866053030925e-05	1.284318429102674e-06	8.211021606600239e-06	0.0001066032642214	3.537104815600211e-07	0.0010591275603118	3.0619522020846423e-05	0.0003627697056117	0.0013099416190028	0.0	1.3596252701964715e-05	0.0002310213899346	0.0	4.347579733410006e-06	5.582381613378138e-07	5.939889621619749e-06
58	Souvik	RC035	flow			34600.0	1	400	32.91	8.0	160	160	70	70	45	45	45	0.0004895500767209	0.0001561923826037	2.819313064824686e-06	2.561603889487948e-06	5.740713163302844e-06	1.4855480849895845e-05	2.073425321435881e-06	9.461743399573826e-05	1.8440378146927808e-06	0.0016569777063375	7.373242346183253e-06	0.0002270968617777	6.02145834691556e-05	0.0001085934211191	2.5095418241056203e-06	1.1785010800493873e-05	1.4268716686171045e-05	1.3000946004905671e-06	5.887644202538338e-06	6.873232455899747e-05	6.179664484475575e-07	0.0010548593529972	2.2208505505817105e-05	0.0002288812016703	0.0020652555732472	0.0	8.827676463779803e-06	0.0003673318284039	0.0	2.980375483219042e-06	5.826692013783655e-07	5.846641600760628e-06
59	Souvik	RC035	flow			38800.0	1	400	27.49	8.0	160	160	70	70	45	45	45	0.000663044913113	0.0001935588817905	2.918205114141098e-06	2.9380183818461564e-06	4.612323654435304e-06	4.244952073737899e-05	2.131853886686316e-06	9.646580535165816e-05	1.81200198400357e-06	0.0016375977657264	6.285273630603898e-06	0.0002253019286653	5.196358350940191e-05	9.086958197534148e-05	2.5565993975378647e-06	1.335177358894296e-05	1.4915164449626644e-05	1.5394435060081848e-06	5.338340174637007e-06	4.971980948378136e-05	1.222594379325094e-05	0.0010290735010402	1.652858325385456e-05	0.0001597808981888	0.002719674579701	0.0	6.2253104582902765e-06	0.0004882172044658	0.0	1.90149925037521e-06	6.513391456580861e-07	5.0272577450150124e-06
60	Souvik	RC035	flow			43000.0	1	400	29.46	8.0	160	160	70	70	45	45	45	0.0006003270127535	0.0001961465135805	2.650888469515363e-06	2.253071417096713e-06	4.259781045508279e-06	4.053165641979535e-05	2.265425885638001e-06	9.592135619040076e-05	1.9629062168791367e-06	0.0016297765465285	5.910161347530928e-06	0.0002259243188344	5.609186486200912e-05	0.0001004885632095	2.4322703793537843e-06	1.3806562590587709e-05	1.6001665282708976e-05	1.3435165216758912e-06	5.759992025326461e-06	5.612076048622871e-05	8.670013077552194e-06	0.0010294432572908	1.8826099071117645e-05	0.000182178955968	0.0024804718155181	0.0	7.242018428007714e-06	0.0004449965385522	0.0	2.180853765190265e-06	5.857994599169349e-07	5.46429206116808e-06
61	Souvik	RC035	flow			48700.0	1	400	42.44	8.0	160	160	70	70	45	45	45	0.0002382868729908	9.203961693739777e-05	4.194657798140813e-06	1.8914115016492837e-06	4.381688293584565e-06	1.0773699074494332e-05	2.30475061990856e-06	9.18169819650856e-05	1.7938458125844056e-06	0.0016682341745337	7.643418305930579e-06	0.000229018217054	8.311553159418612e-05	0.0001519960401845	3.179761538632645e-06	1.3766412026923227e-05	1.6321642634695013e-05	1.3541386419148769e-06	7.792096694382565e-06	9.85618169794873e-05	5.809544399434084e-07	0.0010465855711764	3.004788549639148e-05	0.0003471994899453	0.0013711587332685	0.0	1.2450557847027684e-05	0.0002511650441973	0.0	3.2178363621215165e-06	6.600307184881963e-07	6.100265889853549e-06
[truncated: 69 more columns]
