# Supplementary material for: A recursive enzymatic competition network capable of multitask molecular information processing
Source: Nat Chem. 2025 Oct 17;18(2):302–8. doi: 10.1038/s41557-025-01981-y (PMC12872465; doi:10.1038/s41557-025-01981-y)
Supplement: Supplementary file 3 — Steady state output data from ESI-MS. [file 41557_2025_1981_MOESM3_ESM.zip › SourceData_Fig2/Ghosh et al_SourceData_Fig2_RC_S1_S2.csv]

	author	exp_code	type	exp_date	measurement_date	measurement_time	sample	flowrate	T	pH	TKIFKI	TTMHPRL	AVNIPFKVHLRCKAAFC	SSVRWWSDDEWRW	CCFSWRCRC	CCF(pS)WRCRC	IYPFVEPI	1021	1043p4	1043p5	1054	1179	1201	259	262	281	284	296	300	301	323	345	361	383	395	401	415	425	426	435	436	439	447	459	461	470	481	482	497
0	Souvik	RC003	flow			7600.0	1	400	25.0	7.4	160	160	100.0	100.0	75.0	75.0	75.0	0.004073478859399	0.0029021852176598	0.0006191491093149	0.0004522574476977	0.0012732653687476	0.0006164608796648	0.0007384664097231	0.0005979924963316	0.0026772306330484	0.0045259608622751	0.0003045412891718	0.000621706510047	0.0001303208666803	0.0008267039782383	7.1554310271813296e-06	0.0001639596152818	0.0002035561814894	0.0016731380596415	0.0001057643972445	0.000418094570248	0.00549903342253	0.0058476201923608	4.372598329932873e-05	0.003812828452081	0.0023862982421719	0.0021070765731567	0.0003303292591473	0.0015817945188939	0.0010765063603449	8.42887366281893e-06	0.0002945041948488	0.0001883101316246
1	Souvik	RC003	flow			13000.0	1	400	25.0	7.4	160	160	60.0	60.0	15.0	15.0	15.0	0.0005982943813832	0.0003938127598765	0.0010536741775598	0.0008433450731313	0.0001698503970437	2.008542807076474e-05	0.0019293684461619	0.0006988067787331	0.0063670147528774	0.0059805561452936	0.0005702351119273	0.0006479206162202	0.0010274918782728	0.0049784879717426	7.149901395410965e-05	9.864159956371212e-05	8.776948762793455e-05	0.0002092022784258	0.0003557540746682	0.0001329754765556	0.0044128492493925	0.0080508009242725	0.0003975211857756	0.0010842655909844	0.0028532039769575	0.0013760557932583	0.0016076927987534	0.0017173219302402	0.0004629236813832	6.711826087612032e-05	0.0004851956971259	0.0002957281936761
2	Souvik	RC003	flow			18400.0	1	400	25.0	7.4	160	160	40.0	40.0	55.0	55.0	55.0	0.0025112907861867	0.0017663551144676	0.0010807046934364	0.0008805123004982	0.0007505995959447	1.58149886183772e-05	0.0011321895750358	0.0006815052292473	0.0041723604407575	0.0056735490614848	0.0004407586757242	0.0006210501085673	0.0006686478626058	0.0039276045312091	5.823165037702605e-05	0.0002135222530466	0.0002295001416207	8.81897482821125e-05	0.0002063959695284	0.0005090512702575	0.0045706030730424	0.0076884245271955	0.00012194044741	0.0045207420836372	0.0020447972542925	0.00160337437773	0.0013518873406478	0.0014894545203853	0.0015628574200209	5.7888727113056815e-05	0.0002935813196942	0.0002784216711395
3	Souvik	RC003	flow			23800.0	1	400	25.0	7.4	160	160	80.0	80.0	35.0	35.0	35.0	0.0015746167267013	0.00106098367217	0.0009042921411717	0.0007268088085452	0.000486053674357	8.842912457470333e-05	0.0013339888785607	0.0006549227705212	0.0049021448211894	0.0053346806763471	0.0004240982825199	0.0006349242669932	0.0004048922700933	0.0024162726681104	3.6628836456498354e-05	0.0001112442289324	0.0001160821934377	0.0002766847308164	0.000210707154546	0.0002532167415825	0.0052881805435345	0.0070081841613029	0.0001023243061596	0.0022034881974816	0.0028801028576371	0.0018333377559755	0.0008713682159652	0.0020587931265981	0.000859260610981	3.735528470963827e-05	0.0004396198395524	0.0002456535733621
4	Souvik	RC003	flow			29200.0	1	400	25.0	7.4	160	160	40.0	40.0	35.0	35.0	35.0	0.0014396043840676	0.0009511546597572	0.0011144445738238	0.0009214925010082	0.0004058824681312	2.9679178975640583e-06	0.0013930490309415	0.0007332383839124	0.0049732068514795	0.0059647485530616	0.0004980240110356	0.0006416535873647	0.0008625034357393	0.0047527769424473	7.540930190004513e-05	0.0001612142759932	0.0001609561890342	4.4933799667826767e-05	0.0002662700144507	0.0003531923448386	0.0045535290114735	0.0079273716700629	0.0001839044461729	0.0030792368945318	0.0022489095678984	0.0014565939815478	0.0015660208756549	0.0015155884153504	0.00107675017212	7.381702854879862e-05	0.0003459758702699	0.0002969614206519
5	Souvik	RC003	flow			34600.0	1	400	25.0	7.4	160	160	80.0	80.0	75.0	75.0	75.0	0.003433915047774	0.0023760369758043	0.0007881957004171	0.0006189936812361	0.001102509463037	0.0002299771483936	0.0008946849023542	0.0006281649922726	0.0034115924072253	0.0048590275206791	0.0003401610597207	0.0006085147586611	0.0002198323845243	0.0014822540436185	2.009212167788886e-05	0.0001840519007079	0.0002170614552572	0.0004752632555132	0.0001299704559705	0.0004502047637436	0.0053101818486333	0.0062549347935594	4.665616116513705e-05	0.0041152128703307	0.0024179598351546	0.001939375472525	0.0005590864314849	0.0018320065225128	0.0013110234140933	2.2180950984360407e-05	0.0002975746584544	0.0002174501356741
6	Souvik	RC003	flow			40000.0	1	400	25.0	7.4	160	160	60.0	60.0	55.0	55.0	55.0	0.0024851209124365	0.0016797307688711	0.000912385216662	0.0007310155254875	0.0007520055108631	5.564349475830956e-05	0.0011210814297403	0.0006782895316737	0.0041505123759018	0.0053252826822388	0.0004496778244782	0.0006241666139594	0.0004416741660429	0.0027411289946448	4.403960400084071e-05	0.0001842399066645	0.0002025797147827	0.000153631925813	0.0001879956075931	0.0004185307342468	0.0050197335619663	0.0069422416640691	8.353188697936155e-05	0.0036849347577725	0.0024798445975917	0.0017368969633489	0.0009725632163853	0.0017464373586584	0.0013919872506493	4.572083615634671e-05	0.0003287856276422	0.0002518356553588
7	Souvik	RC003	flow			45400.0	1	400	25.0	7.4	160	160	80.0	80.0	15.0	15.0	15.0	0.0005533224138895	0.000351919940759	0.0009435842822949	0.0007685667915181	0.000168853600325	5.531619769767057e-06	0.0020909081971267	0.0006550805591543	0.0075195111606702	0.0054412807786784	0.0006018863717975	0.0006446705351267	0.0008311019778477	0.004746142581964	7.916193235186026e-05	8.849824535309857e-05	7.952167695555238e-05	3.9536683934678025e-05	0.0003426435094032	0.0001251637656431	0.0043348795333859	0.0071346516596064	0.0004123963283921	0.0010283762048832	0.0027404921020486	0.0014792070048819	0.0016040051225318	0.0019216330096297	0.0001194657748378	7.819124157626679e-05	0.0005787460755682	0.0002550953195053
8	Souvik	RC003	flow			50800.0	1	400	25.0	7.4	160	160	100.0	100.0	35.0	35.0	35.0	0.0015795685298494	0.0010226535246962	0.0008808371239943	0.0006951417261834	0.0004995889875303	0.0001493850259543	0.0013477780430853	0.0006258403565479	0.0052431557678891	0.0051018826838913	0.000361505518957	0.000662960232608	0.0002537824297257	0.0016496611480795	2.4492372212075267e-05	9.857917786084582e-05	0.0001068051477257	0.0003817155348785	0.0001886909124933	0.0002393350200862	0.005386388206344	0.0067027007232325	6.960144975669758e-05	0.0020928962334772	0.002906538557527	0.0020104959026761	0.0006228950290785	0.0022317543168607	0.0006838233063518	2.7726712602163213e-05	0.0004637667393771	0.0002343088415917
9	Souvik	RC003	flow			56200.0	1	400	25.0	7.4	160	160	60.0	60.0	35.0	35.0	35.0	0.0014692140637801	0.0009419007057023	0.0010587216288178	0.0008561166375264	0.0004223596347478	3.439967469801403e-06	0.0015245592800303	0.0006848305219617	0.0056545439409446	0.0055849803180896	0.000645280844545	0.0006610288678878	0.0007862024372084	0.0048141323836131	9.030138028012908e-05	0.0001538226312502	0.0001557008682727	4.147899015819256e-05	0.0002670857063627	0.0003440426015676	0.0046905183004673	0.0075715606189565	0.0002113684566011	0.0029982703026571	0.0022138188227966	0.0016678381860034	0.0016221154435175	0.0016124163730087	0.0010548556385919	9.121584402350115e-05	0.0004661452088707	0.0002687537996435
10	Souvik	RC003	flow			61600.0	1	400	25.0	7.4	160	160	80.0	80.0	55.0	55.0	55.0	0.0025592047856677	0.0016658861556344	0.0009271107726132	0.0007295565011284	0.0007740622391854	8.496541905118099e-05	0.0011756040575295	0.0006271332736539	0.0045760815558621	0.0051128527035562	0.0004625885210468	0.0006549033332159	0.0003579916270472	0.002415662069913	4.644632766859958e-05	0.000173757286802	0.000194579455471	0.0001325349376096	0.0001698395469409	0.0004243940642646	0.0053333660531344	0.006908231502121	8.430124684099555e-05	0.0037907298474188	0.0024258536022329	0.0020596795345381	0.0008728647986362	0.0018571336005167	0.0013019651435791	4.8269293573716255e-05	0.000410812134128	0.0002336825335363
11	Souvik	RC003	flow			67000.0	1	400	25.0	7.4	160	160	40.0	40.0	75.0	75.0	75.0	0.0033930679129722	0.0022731109674092	0.0010254540858977	0.0008108985316734	0.0009813387406739	1.4622372901305823e-06	0.0010843465343516	0.0006604414169265	0.00408295765567	0.0053355962184594	0.0004650019778991	0.0006345018553615	0.0005927158233887	0.0039983987976135	8.183947290138437e-05	0.0002990953114772	0.0003234194603543	7.669837984740806e-06	0.0001881855849811	0.0007112580293839	0.0042853308027727	0.0073402856439663	0.0001071685612252	0.0065888181539218	0.0016792306258967	0.0016032083324736	0.0013302823518896	0.0012647251592764	0.0021027221278911	8.235127432150996e-05	0.0002473496044506	0.0002560718366359
12	Souvik	RC003	flow			72400.0	1	400	25.0	7.4	160	160	60.0	60.0	75.0	75.0	75.0	0.0035199215727362	0.0023199466035527	0.0009304365034718	0.0007523899590441	0.0010663517933172	2.6501989602177543e-05	0.0010121624967854	0.0006297088844863	0.0039757479555456	0.0051920121825056	0.0004576412456754	0.0006550562137137	0.0004017822963348	0.0027401099882608	5.656089721466127e-05	0.0002532058244805	0.0002838986852407	5.6045414069548055e-05	0.0001600671705861	0.000586875984825	0.0049266891574219	0.0069227768005357	8.519575564301966e-05	0.0053003989188283	0.0020909845857169	0.0019110258642974	0.0009694387337929	0.0016033057307619	0.0018523527872039	5.951682901379306e-05	0.0002982709245443	0.0002438689798772
13	Souvik	RC003	flow			77800.0	1	400	25.0	7.4	160	160	100.0	100.0	55.0	55.0	55.0	0.0024344298270677	0.0015820664978184	0.0007779883008024	0.0005946492382495	0.0007591491922325	0.0003041241619707	0.0010727160493303	0.0006054392776812	0.0042756606199281	0.0048151059568778	0.0003021590025703	0.0006686471004626	0.0001728053594625	0.0011466852221137	1.973886409629568e-05	0.0001401054551713	0.0001579315499774	0.0005580520281262	0.0001375645573469	0.0003432069036083	0.0055573278705684	0.0062708424093889	6.421092650102654e-05	0.0029993786011143	0.0026796919681169	0.0021868537962258	0.0004417533683407	0.0020671750299905	0.000822929735855	2.4887797238541565e-05	0.0003733083731014	0.0002130998277765
14	Souvik	RC003	flow			83200.0	1	400	25.0	7.4	160	160	40.0	40.0	15.0	15.0	15.0	0.0004281566651608	0.0002687647555031	0.0012046121077916	0.0009306449926537	0.0001254264530595	2.560085840943685e-06	0.002125758977951	0.0007477055657987	0.0077212944775912	0.0061571570648558	0.0006369182257484	0.0007201341088584	0.0015102508358031	0.0076523959562346	0.0002080305939581	0.0001204467518148	0.0001055784551431	3.815167278667153e-05	0.0004196716170571	0.0001653886719125	0.0039946989890352	0.0085982626297179	0.000443794967255	0.0013166180948992	0.0021403188958352	0.0013739955033101	0.0023094931548144	0.001501484733282	0.0005129550147018	0.0001937394784529	0.000395820572514	0.0003022093052407
15	Souvik	RC003	flow			88600.0	1	400	25.0	7.4	160	160	100.0	100.0	15.0	15.0	15.0	0.0004633839814718	0.0002863908806249	0.0008100741625314	0.000614311127877	0.0001446483509928	1.4427154792136189e-05	0.002154015888964	0.0006356542244785	0.0078648590661072	0.0050739275852913	0.0004098482715703	0.0006881629974562	0.0004281106187376	0.0024790260772005	6.14540504108696e-05	9.27252095240214e-05	8.168171299601563e-05	5.67995635265119e-05	0.0002925840981961	8.732722775874208e-05	0.0046266616393141	0.0068034102904662	0.0002311917631547	0.0007100126154164	0.0031592097684056	0.0007540117720347	0.0008347842948507	0.002219693952802	9.480617301750532e-06	6.197725200164415e-05	0.0005250170402697	0.0002305491096672
16	Souvik	RC003	flow			94000.0	1	400	25.0	7.4	160	160	52.6279	52.6279	74.66069	74.66069	74.66069	0.0032051372733332	0.0021104495000341	0.0007944933283556	0.0005952190569839	0.0008934441703333	3.121027709917819e-06	0.0010578365944968	0.0006827129768523	0.0037586083611805	0.0051629975807899	0.0004482365302895	0.0006645004759569	0.0004846551747767	0.0028737357380514	8.050496215012314e-05	0.0002938471334001	0.0003094856288495	2.9820817456254708e-05	0.0001733900292718	0.0005733882311479	0.0048137315118401	0.006931562171533	0.0001135918654694	0.0049125430136417	0.0020101570551909	0.0017508364601094	0.0009105509722533	0.0013217838322022	0.0019595879207764	7.797478617275523e-05	0.0002557160966133	0.0002323882743988
17	Souvik	RC004	flow			7900.0	1	400	25.0	7.4	160	160	72.49885	72.49885	17.740074	17.740074	17.740074	0.0003740350041159	0.0001993056915854	0.0008315024003412	0.0006065341921595	9.072702016129647e-05	3.316313427791293e-06	0.0028630085417214	0.000893130218901	0.0090805542918491	0.0070248082262806	0.001027849671259	0.0007487576928595	0.0024098421482174	0.0073211045679299	9.479529366892578e-05	0.0001097594744248	8.130685679649237e-05	2.744808718310956e-08	0.0006181653802354	8.13661703282563e-05	0.0015323747523437	0.0085304222165049	0.0018765976941976	0.0004606282702482	0.0033189651018819	0.0004954998238962	0.0020285477722679	0.0012844636998001	0.0	7.938840454853877e-05	0.0002724787356638	0.0003255524604538
18	Souvik	RC004	flow			13300.0	1	400	25.0	7.4	160	160	41.488945	41.488945	69.604435	69.604435	69.604435	0.0027826579239533	0.0015884268900474	0.000961076454387	0.0007022181438369	0.0006441807349529	3.6346221200692617e-07	0.0009528651582915	0.0008578677182259	0.0031895220416109	0.006663823594421	0.0005880128684341	0.0007066245078172	0.0008649438064676	0.0033282450825875	5.323722152365102e-05	0.000227194991113	0.0002259849845618	1.0260971418589764e-06	0.0002114291657466	0.0008015172242374	0.0026102440950052	0.0080076586200838	0.0001120585574902	0.0057792391472196	0.0023738776967958	0.0008690134810716	0.001066769512918	0.0012274382529802	0.0015500396288076	4.988476223392565e-05	0.0001920446859334	0.0003353109000448
19	Souvik	RC004	flow			18700.0	1	400	25.0	7.4	160	160	91.500151	91.500151	60.840813	60.840813	60.840813	0.0028512324554763	0.0016384057203311	0.0007775261869303	0.000551781119823	0.0007345796924625	3.317572514672518e-05	0.0008407656386569	0.000772346962421	0.0029448352944818	0.0059144838818559	0.0006183388268579	0.0006952932310799	0.000401436766073	0.0017482407596663	2.6098386738557035e-05	0.0001553128595661	0.0001625666564378	0.0001407855994538	0.0001604393110798	0.000511356123594	0.0042046919275926	0.0067887207172523	8.734941751730867e-05	0.0035784355982044	0.003362723037917	0.0015021523274772	0.0006240951708519	0.0018967539829088	0.0012183648808393	2.64224218072663e-05	0.0003628030573816	0.0002694108639193
20	Souvik	RC004	flow			24100.0	1	400	25.0	7.4	160	160	48.616138	48.616138	58.279359	58.279359	58.279359	0.0025487046988985	0.0014332755064546	0.0009857002290091	0.0007158033776358	0.0006128451122252	1.4620326258517152e-07	0.0009210525721445	0.0008426751270313	0.0031769708521616	0.0065099867600576	0.0007011028613708	0.0006639591068569	0.0008378413977131	0.0034725109170795	5.30607934160353e-05	0.0002097426527864	0.0002136603325488	1.1428267576388747e-07	0.0002109364890919	0.0007045922164096	0.0030065207578736	0.0076260729453143	0.0001197897558705	0.0049036074466329	0.0025252351556173	0.0009835990701103	0.0011345309242018	0.0013913217900423	0.0013625171065709	5.032646542776901e-05	0.0002471701378912	0.0003108182822231
21	Souvik	RC004	flow			29500.0	1	400	25.0	7.4	160	160	90.401023	90.401023	15.37686	15.37686	15.37686	0.0006978892213624	0.0003791583849528	0.0009022000160306	0.0006601875545618	0.0001653955208867	1.2161833290792495e-06	0.002049364062613	0.0007874281363715	0.0071048325694906	0.0061376840549743	0.0007462692908318	0.0006615885752983	0.0010454526481472	0.0045074149847696	6.118846413297287e-05	6.878743385958051e-05	5.700824811299884e-05	8.191303149188559e-08	0.0004037920933241	0.0001425309575092	0.0030405930038112	0.007157136348882	0.0004085716833649	0.0009496191378571	0.0036086496567866	0.0010029561621639	0.0014867471461536	0.0020230193049771	0.0	5.815517222580937e-05	0.0004806893321896	0.0002854945880145
22	Souvik	RC004	flow			34900.0	1	400	25.0	7.4	160	160	60.404138	60.404138	66.329447	66.329447	66.329447	0.003302962749491	0.001878750958292	0.0008942676418033	0.0006565357126982	0.0008104574206358	4.903773418299236e-07	0.0007987601378516	0.0008096327743235	0.002812714957601	0.0060123319240272	0.0007052825562494	0.0006230562042931	0.0005696533774121	0.0026993615703282	4.04479806504725e-05	0.0002232634474333	0.0002268603549694	2.998278243686051e-07	0.0001688908712796	0.0006675827787268	0.0035924352479393	0.0070001195786205	0.0001096301820812	0.0049497139318632	0.0027360315110129	0.0012118391834295	0.0009081365476665	0.0015596788323524	0.0015392095887276	3.900175180675566e-05	0.0002752986133596	0.0002703179138636
23	Souvik	RC004	flow			40300.0	1	400	25.0	7.4	160	160	77.222639	77.222639	46.866165	46.866165	46.866165	0.0024096970774419	0.0013472644304922	0.000889789772735	0.0006406999891849	0.0005968082280453	1.104747358049776e-06	0.000997748844128	0.0007964879605266	0.0035396306973119	0.0059433753303869	0.0007461981039952	0.0006330608353818	0.0005972776992267	0.0028243715691098	4.376460940526172e-05	0.0001501250968897	0.0001507247083848	2.048626431574759e-06	0.000197947303371	0.0004535678023299	0.0040775204465936	0.0070466084345059	0.0001406079858132	0.0033848077972142	0.0030890030370063	0.0013956158704972	0.0009625261870591	0.0017654449899315	0.0011189397725858	4.363954804637098e-05	0.0003771239811964	0.000261730631125
24	Souvik	RC004	flow			45700.0	1	400	25.0	7.4	160	160	86.260404	86.260404	40.252583	40.252583	40.252583	0.0019365254557386	0.0010847338063764	0.0008621125126383	0.000618644269799	0.0004790718158605	1.382347376698614e-06	0.0011139424876322	0.00078574130802	0.0039011677436398	0.0059420056620447	0.0007671389478247	0.0006383224386767	0.0006420910864552	0.0030338473954899	4.921309574958842e-05	0.0001314235155951	0.0001255779919491	3.603506077050033e-07	0.0002189309406556	0.0003857732878849	0.0041543782840747	0.0069707784596627	0.0001685937007699	0.0028102903131411	0.003163490065672	0.0014063802155233	0.0010349538669394	0.0017795412115868	0.0008839942648775	4.786516646584816e-05	0.0004411568402113	0.0002562819629645
25	Souvik	RC004	flow			51100.0	1	400	25.0	7.4	160	160	43.055505	43.055505	24.001326	24.001326	24.001326	0.0009960312297474	0.0005493600998149	0.0011902148259014	0.0008391352599719	0.0002046228245126	8.014160894009164e-07	0.0016387939829451	0.0008922641940524	0.0055275488255799	0.0069310351880141	0.0007474721699874	0.0006682672665075	0.0015492219366951	0.006317338253904	0.0001213075584445	0.0001160500481524	0.0001030183247673	0.0	0.000387195811859	0.0003477081229499	0.0026730281567443	0.0087188593515232	0.0002490812423661	0.0025192206329004	0.0025098637201683	0.0008390037029571	0.0019161489238809	0.0013387576313582	0.0006437941335748	0.0001129570872075	0.0002868153834319	0.0003207667721224
26	Souvik	RC004	flow			56500.0	1	400	25.0	7.4	160	160	57.513924	57.513924	42.265406	42.265406	42.265406	0.0019477892191647	0.0010846364202307	0.0010076563950074	0.0007104332188563	0.0004506767011302	3.392817194994885e-07	0.0011390083066551	0.0008409140336878	0.003885246937508	0.0063238575313827	0.0008129395393921	0.0006450791261944	0.0009301033976818	0.0041481251858757	7.970807604224031e-05	0.0001672888986461	0.0001559137537927	0.0	0.0002488152378717	0.0004967797329867	0.003275261201823	0.0077972828904371	0.0001784538377231	0.0037217405791375	0.0025874622230331	0.0010776905007612	0.0013189504582729	0.0013931815864642	0.0010521101372909	7.521787059402159e-05	0.0003065305272966	0.000285785387852
27	Souvik	RC004	flow			61900.0	1	400	25.0	7.4	160	160	59.456316	59.456316	27.423997	27.423997	27.423997	0.001227064328181	0.0006679560124674	0.001045944484972	0.0007338295001499	0.000252110360647	8.22498275610695e-07	0.001529439572999	0.0008573134184617	0.0051270366841491	0.0065099618737287	0.0008681789108449	0.0006631410920946	0.0012550269677379	0.0052985537626714	0.0001084410240345	0.0001197522349747	0.0001045330790181	0.0	0.0003383258836361	0.0003330808245743	0.0030105681077856	0.0081436077784501	0.0002660568303672	0.0024441084456511	0.0026717357562485	0.0009715284297359	0.001639911670139	0.0013927162279118	0.0005917109361665	0.0001020957302895	0.0003351058908338	0.0002930635812732
28	Souvik	RC004	flow			67300.0	1	400	25.0	7.4	160	160	47.205604	47.205604	45.032267	45.032267	45.032267	0.0020938873814648	0.0011669859233218	0.0010445532327771	0.000718342968731	0.0002563590660115	7.720498801327763e-07	0.0011011510481094	0.0008508054326737	0.0036907867166439	0.0063574176374908	0.0007039771319232	0.0006562020644079	0.0009346518517915	0.0040251504461391	9.066132823184442e-05	0.0001896502105241	0.000173970066068	0.0	0.00024193152193	0.0005594991660719	0.0031475188818466	0.0081463071583663	0.0001621099639518	0.0041034796927691	0.0024598606300225	0.0010353991707377	0.001235925767694	0.001277543178996	0.0010960860334151	8.766869653681419e-05	0.0002451230292346	0.0002844638366525
29	Souvik	RC004	flow			72700.0	1	400	25.0	7.4	160	160	80.358887	80.358887	63.350269	63.350269	63.350269	0.0033926607160486	0.0019183852465498	0.0007973633996898	0.0005529079132489	0.0008245804286616	2.782722439521028e-06	0.0007847058073677	0.0007731731877148	0.002671191498742	0.0056030492497055	0.0006318063014977	0.0006231344495605	0.0004027931358811	0.0019940305577363	4.415736613792004e-05	0.0002026133608761	0.0002075435450496	3.5566202331998505e-05	0.0001487866079281	0.0005409362821075	0.004361984639464	0.0068011125679743	0.0001095220077381	0.0041153462472339	0.0029701486684898	0.0004213066212634	0.0006782643836867	0.0015643599201103	0.0014105215932587	4.261375670226494e-05	0.0003115320468982	0.0002343563504301
30	Souvik	RC005	flow			9600.0	1	400	25.0	7.4	160	160	72.49885	72.49885	17.740074	17.740074	17.740074	0.0005615545048978	0.0003014286563285	0.001103005088973	0.0007722927632215	0.0001324606375473	8.048055065508989e-07	0.0020291055337994	0.000981288973515	0.0061897844562299	0.0076270542167075	0.0007766695638918	0.000790062150123	0.0015380342995026	0.0050481890115075	0.0001156376808745	6.652056477515345e-05	5.586428114649768e-05	1.4527946405774274e-06	0.0004436265814701	0.0001353642254757	0.0021739212862491	0.0093726648483529	0.0004118441516399	0.0009383605007212	0.0033722836128183	4.683501527445601e-06	0.001523455845282	0.0015636849453074	0.0	0.000108734822333	0.0003068370633101	0.0003401433285551
31	Souvik	RC005	flow			15000.0	1	400	25.0	7.4	160	160	45.455767	45.455767	32.907013	32.907013	32.907013	0.0010798876847338	0.000592273604958	0.0012470737274174	0.0008493478692491	0.0002410517069683	4.369651387548553e-07	0.0013569474846233	0.0010195068368502	0.00420904564673	0.0077834286459685	0.0006006459249705	0.0007815802616275	0.0013187608823784	0.0043246417086706	0.0001111496925828	0.000113970895357	0.0001039625022692	0.0	0.000317897168031	0.0003417704540922	0.0024941939536483	0.009949226079542	0.0001592884205062	0.0024614470166556	0.0027199272425407	0.000732259102288	0.0012805300828138	0.0012935825998333	0.0007297044311929	0.0001022793857961	0.0002273875168882	0.0003505918742499
32	Souvik	RC005	flow			20400.0	1	400	25.0	7.4	160	160	93.274406	93.274406	30.358428	30.358428	30.358428	0.0012123547417747	0.0006861970891012	0.0009352377556762	0.0006220816311233	0.0002968193010965	2.0455830543731727e-06	0.0013202169351789	0.0008964747239024	0.0042644878197965	0.0065596277508077	0.0006164604803103	0.0007744384168704	0.0006839429871658	0.0025369702041109	6.184418044644289e-05	8.48484102728413e-05	7.707709559378202e-05	2.1796872503516823e-05	0.0002597797776603	0.000214440029911	0.0035688685825442	0.0084564627777573	0.0001577720254894	0.0015594857526101	0.003545916604044	0.0	0.0008450737895178	0.0017244786791397	0.0001137233911639	6.015782962735131e-05	0.0003617378354572	0.0002752250986653
33	Souvik	RC005	flow			25800.0	1	400	25.0	7.4	160	160	97.934539	97.934539	70.061221	70.061221	70.061221	0.0030398838659665	0.0018424271372652	0.0008181038467607	0.0005406545108141	0.0008162993794479	9.97089315153745e-05	0.0006698020084765	0.0008706367619547	0.0022793524089256	0.0061117771568467	0.0004318258170108	0.000763620180346	0.0002254889889576	0.000925544074763	2.352302964962092e-05	0.0001542424827187	0.0001611117237527	0.0003198050924939	0.0001224856734155	0.0004058407178696	0.0041887319530542	0.0076520654942884	5.7578691207199946e-05	0.0031201180552402	0.003366032657944	0.0	0.00034129515325	0.0018138905046496	0.0010285107882712	2.454345677366644e-05	0.000264044494223	0.0002435130710959
34	Souvik	RC005	flow			31200.0	1	400	25.0	7.4	160	160	85.739408	85.739408	25.193841	25.193841	25.193841	0.0009443784797822	0.000526851654154	0.000968635157443	0.0006473460543323	0.0002308913517884	1.0905459911551176e-06	0.0015290659693075	0.0009078690549042	0.0049240223514331	0.0066693116307472	0.0007156435719758	0.0007817382191584	0.0010059637863836	0.0035257151778693	9.378748663855214e-05	8.555057236769491e-05	7.418503814954218e-05	2.876579213420435e-05	0.0003122669399552	0.0001971830161132	0.0030863039308958	0.008713694251634	0.0002467977875136	0.0013909765636841	0.0033659507655453	0.0	0.0011281549718568	0.0016327823133222	0.0	9.011497615529405e-05	0.000357022028315	0.0002892310572697
35	Souvik	RC005	flow			36600.0	1	400	25.0	7.4	160	160	56.93932	56.93932	59.757468	59.757468	59.757468	0.0024047247393779	0.0013985207743108	0.000983398756682	0.0006670688120834	0.0005955960715746	2.699456334806046e-07	0.000842153713977	0.0009061792418531	0.0028235965736293	0.00653369333053	0.0006158292465521	0.0007493585814506	0.0007135838585147	0.0026703692077357	7.422822553923951e-05	0.0001972502104683	0.0001875196990907	4.830990561033733e-07	0.0001839221763468	0.0005552448640279	0.0030569618522008	0.0084818924062571	0.0001209904829139	0.0040681768747668	0.0026464979869116	0.0006526974937336	0.0008723052601105	0.0013740368158584	0.0012837099002602	7.2708176645378e-05	0.0002274492747269	0.0002870521874912
36	Souvik	RC005	flow			42000.0	1	400	25.0	7.4	160	160	55.965852	55.965852	29.706862	29.706862	29.706862	0.0010695387230563	0.0005928341671603	0.0010818124148939	0.0007370542455935	0.0002571416244138	6.533998822379107e-07	0.0013964109528417	0.0009181702482427	0.0046261448446042	0.0069111671524151	0.0006917302904698	0.0007848768243033	0.0013125848042691	0.0044814757839538	0.0001415775647593	0.0001181983630261	0.0001043346499492	0.0	0.000317118951974	0.0003177085882525	0.0026502401490693	0.0091629768051357	0.0002298024438246	0.0022151825072475	0.0027660596319672	0.0005757471386755	0.0014125083826223	0.0013582781890441	0.0006180057806855	0.000131365778774	0.0002779916424681	0.0003164770436054
37	Souvik	RC005	flow			47400.0	1	400	25.0	7.4	160	160	66.855843	66.855843	50.724769	50.724769	50.724769	0.0020240190984266	0.0011623149598251	0.0009374189758225	0.0006378427681573	0.000502606923125	4.693298038235765e-07	0.0009695531168037	0.0008862728044791	0.0032119473477046	0.0064079520343004	0.0006631773491474	0.0007600740605427	0.0007584529079159	0.0027988494924299	8.340145727691572e-05	0.0001673202785514	0.0001537059527685	2.9801847977356777e-08	0.0002087705592227	0.0004564379713069	0.003182394086444	0.0084346588940918	0.0001541637274774	0.0032431909530264	0.0028348236467612	5.8733340458125696e-05	0.0009268399099727	0.0013871342765507	0.001032962619435	8.039712144233206e-05	0.0002705440414321	0.0002818115534716
38	Souvik	RC005	flow			52800.0	1	400	25.0	7.4	160	160	79.603403	79.603403	23.204166	23.204166	23.204166	0.0008728332238588	0.0004810734494173	0.0009719901136792	0.0006476151040166	0.0002126275277156	1.262135941944101e-06	0.0015927877989789	0.00089208701136	0.005150694148616	0.0066931072532934	0.000687980816855	0.0007985639401833	0.0011224003612519	0.0038063187399471	0.0001199621494932	9.50214739263102e-05	8.149176966759859e-05	2.8907299186762465e-08	0.0003329991107152	0.0001900255856702	0.0029496793846705	0.0088405192484338	0.0002887523980722	0.0012819374437223	0.0033394012242673	0.0	0.0012191206824987	0.001565601987758	0.0	0.0001126506213703	0.0003367804612294	0.0002950526602995
39	Souvik	RC005	flow			58200.0	1	400	25.0	7.4	160	160	69.144743	69.144743	32.142748	32.142748	32.142748	0.0012602509967773	0.0006887997182238	0.0010068072986019	0.0006662002554805	0.0002941528462975	6.893997289274637e-07	0.0012764654695925	0.0009370392401869	0.0039878384938695	0.0069818064329653	0.0006106956556467	0.0008046716058217	0.0009583883223692	0.00310246040178	0.0001009551620686	0.0001205740705904	0.0001042938695255	1.321096071843847e-06	0.0002712528045807	0.0002635609522594	0.0031931902424717	0.0091110913704023	0.0002013455205137	0.0017813385879881	0.0033035672341607	2.385982437792288e-05	0.0009860173630192	0.0014486081779555	0.0006254951307933	9.60844032464916e-05	0.0002945665294822	0.0003118983583388
40	Souvik	RC005	flow			63600.0	1	400	25.0	7.4	160	160	94.40064	94.40064	43.944711	43.944711	43.944711	0.0018083359189237	0.0010097788821494	0.0008833445837687	0.0005760102443847	0.0004349979603668	2.4356126323819916e-05	0.0009800097186504	0.00092833707313	0.0030364435368519	0.0067249219484614	0.0004686594688503	0.0008225186721904	0.0004234237283536	0.0014689005646012	4.765447524652945e-05	0.0001275279991338	0.0001154762301861	0.0001612297102802	0.0001855640614299	0.000269577465253	0.0041117440998276	0.0085429979068627	0.0001234780286792	0.001863246661823	0.0038638733410704	0.0	0.0004991093965472	0.0016887700821805	0.0007391605095815	4.654209554621334e-05	0.0003103332430644	0.0002858667553346
41	Souvik	RC005	flow			69000.0	1	400	25.0	7.4	160	160	54.3048	54.3048	49.497394	49.497394	49.497394	0.0019072344779848	0.001024037673783	0.0010517956429797	0.000694993220103	0.0004081927239594	5.473959110446714e-07	0.0009633675774575	0.0010033429196977	0.0028028254137335	0.0074039488546526	0.0005081810971369	0.0008038721915275	0.000790832116348	0.0024246334376427	8.56946662946476e-05	0.0001736634140957	0.0001544730388454	2.5060780852235557e-05	0.0002087954726136	0.0003938961949152	0.00318125154333	0.0096015736167475	0.0001413640545853	0.0026310145124367	0.0031991288040048	0.0007315497920095	0.0007391251519043	0.0012367301300649	0.000998798122757	7.80902419345117e-05	0.0002157982712963	0.0003376409075457
42	Souvik	RC005	flow			74400.0	1	400	25.0	7.4	160	160	43.055505	43.055505	24.001326	24.001326	24.001326	0.0008295169513352	0.0004124571738607	0.001215262161274	0.0007983058077987	0.0001642766796266	1.5933920656200326e-07	0.0015004228842885	0.0010365801808938	0.0041023213431569	0.0080012138420969	0.0004774055115684	0.0008206266414152	0.0014753276653658	0.003782783334002	0.0001525638504818	0.0001157563016605	9.346834860715106e-05	1.0569600659765291e-06	0.0003387255493886	0.0002269080107461	0.00268385654899	0.0106589342040317	0.0002159561775435	0.0013929509856272	0.003352071523732	0.0007363250334874	0.0010888098729789	0.0011008566830808	0.0004719322431438	0.0001312544730484	0.0002178838380434	0.0003921060251212
43	Souvik	RC005	flow			79800.0	1	400	25.0	7.4	160	160	57.513924	57.513924	42.265406	42.265406	42.265406	0.0016506915041285	0.0008552574396703	0.001045987189178	0.0006833483379435	0.0003422803889104	3.096251195075984e-07	0.0010784432658633	0.0010119486118187	0.0030399732569736	0.0075474839313138	0.0004933407652733	0.0008184409650824	0.0008403500198791	0.0024382646537356	9.24206305692321e-05	0.0001572395904154	0.0001351672616649	1.3967872417937258e-05	0.0002287273562754	0.0003246412188402	0.0033335462061439	0.0097319692847142	0.0001682909397667	0.0020778525415632	0.0034423782089188	0.0005806097058496	0.0007436249440272	0.0012097996644801	0.0008420677760855	8.514355889448985e-05	0.0002338308046265	0.0003420451072519
44	Souvik	RC006	flow			9400.0	1	400	25.0	7.4	160	160	89.234353	89.234353	66.193406	66.193406	66.193406	0.0022784320590428	0.0012596707743227	0.0009513317625833	0.0006507784483828	0.0004258048265197	0.0002341079049846	0.0009933037878457	0.0009814760044672	0.0021499115558229	0.0073851708888091	0.0004568903496608	0.000769338588116	0.000323951778749	0.0009497727493924	2.309419801620969e-05	0.0001862669636553	0.0001639792783791	0.0021775463795752	0.0001729487764409	0.0003796965055143	0.0043169936442306	0.0093399063053571	6.766891443750272e-05	0.0027591042543943	0.0046378102818481	0.0	0.0002890907872789	0.000990070010358	0.0009041455898476	2.0459485870324505e-05	0.0003854397461518	0.0003262018130167
45	Souvik	RC006	flow			14800.0	1	400	25.0	7.4	160	160	88.261926	88.261926	52.476853	52.476853	52.476853	0.0017796825573974	0.0009438080134742	0.0009977398746961	0.0006887047336973	0.0003180393233522	0.00014350556858	0.0011935497867344	0.0009733756502589	0.002481459832687	0.0074528127780937	0.0004837131586667	0.0007753391884346	0.0004128866845948	0.0011259150040834	2.7708099166431048e-05	0.000161835573291	0.0001392281867959	0.0015581752290687	0.0002059078769205	0.0003235495060176	0.0043136727684302	0.0096549381663628	8.009205205571894e-05	0.0022219692822268	0.0050092105490791	0.0	0.0003367085663332	0.0009484403375721	0.0007489934448418	2.403546697630415e-05	0.0004158877428651	0.0003518238681177
46	Souvik	RC006	flow			20200.0	1	400	25.0	7.4	160	160	52.313702	52.313702	22.020789	22.020789	22.020789	0.0005628219619889	0.0002229109972126	0.0014579449193906	0.0010251233263558	6.85122946308978e-05	1.8192799040737112e-06	0.0023717418546511	0.001032879304834	0.003806826156115	0.0088573851626358	0.0005377022783407	0.0007504511645163	0.0018233469818367	0.0027259283392919	6.827436789155368e-05	0.0001288336896887	8.707453412073667e-05	0.0002640078796668	0.0004262914118474	0.0002056174131694	0.0026382508774513	0.0119860069759883	0.0001860375427709	0.0009741755423984	0.0050600538418956	0.0	0.0005971405718371	0.0005348346771022	0.0003665225712913	4.94445169992382e-05	0.000345607902007	0.0004970872307114
47	Souvik	RC006	flow			25600.0	1	400	25.0	7.4	160	160	44.115631	44.115631	53.449831	53.449831	53.449831	0.0014654715096342	0.0006943245238665	0.0012747209512795	0.0009007248931572	0.0002133227661273	2.4172716805873126e-05	0.0013516230762311	0.0010306293471147	0.0025872028697131	0.0082904456887595	0.0004770134472345	0.0007386756533733	0.0009698874399183	0.0021605981861552	5.742348589705775e-05	0.0002466466005713	0.0001954937450688	0.0003773434109554	0.0002537907000129	0.0004727318766734	0.003113232346193	0.0110104514317463	0.0001132281459253	0.0029365279642706	0.0040801314377701	0.0004425913330499	0.000536051223252	0.0005986948569925	0.0009007411834008	4.49564509506314e-05	0.0002752079876771	0.0004389496445236
48	Souvik	RC006	flow			31000.0	1	400	25.0	7.4	160	160	82.960705	82.960705	47.948825	47.948825	47.948825	0.001608736478725	0.0007719112719601	0.0010399869443303	0.000702899216843	0.0002458173949029	0.0001099687313943	0.0012668350203206	0.0010038485788059	0.0023725170640811	0.0078196261965827	0.0004573657643758	0.0007796920515525	0.0004842232948976	0.0010946713179507	3.270187021458102e-05	0.0001839743429416	0.0001406641884751	0.0012059267839355	0.0002206129094471	0.0002950418148211	0.0043098412355297	0.0100729695977164	9.79382659506277e-05	0.0018041855655563	0.005562471912372	0.0	0.0003048200657558	0.0007988165960133	0.0006830861162831	2.673281484387507e-05	0.0003865617009028	0.0003864981676662
49	Souvik	RC006	flow			36400.0	1	400	25.0	7.4	160	160	49.939053	49.939053	63.94047	63.94047	63.94047	0.0017560262377001	0.0007897742542268	0.0011500403711781	0.0007966878265007	0.0002368222818495	2.955644533276054e-05	0.0011716817708668	0.0010522987848887	0.0020796710455354	0.0082854904442942	0.0004781369091217	0.0007437760171825	0.0008216719624399	0.0016407465432769	5.139089198419799e-05	0.0002877883342025	0.0002265752207881	0.0003534194168428	0.0002188758497842	0.0005207079811189	0.0032874318954572	0.010705164610539	0.0001085191822509	0.0029926024000892	0.0043294526182165	0.0	0.0004099680765003	0.0005493920865956	0.00102256668197	3.8388545112721535e-05	0.0002794426422321	0.0004343233202488
50	Souvik	RC006	flow			41800.0	1	400	25.0	7.4	160	160	67.743746	67.743746	67.845405	67.845405	67.845405	0.0021724826984796	0.0010336840839992	0.0010136245344369	0.0006834992360755	0.0003136078473359	8.617146704208621e-05	0.0010484884665001	0.0010277247881361	0.0019062676316606	0.007852197640198	0.0004734213274448	0.0007564311229722	0.000537362239432	0.0011743216913759	3.8281685870560834e-05	0.0002734933011774	0.0002171866956322	0.0006771627569832	0.0001891002954143	0.000452951522021	0.0039219740228461	0.0100380710013357	0.0001038543008359	0.0027329026483354	0.0048990122788998	0.0	0.0003138101245043	0.0006571980394881	0.0010435664301989	3.0147451840222e-05	0.0003088988081041	0.0003949098392409
51	Souvik	RC006	flow			47200.0	1	400	25.0	7.4	160	160	64.370795	64.370795	18.912389	18.912389	18.912389	0.000490555421967	0.000202948797679	0.0012368057183669	0.0008465263358668	6.122330403061121e-05	6.909108539188989e-07	0.0025174262728672	0.0010118218533306	0.004357108096962	0.0084908681516935	0.0005996116923545	0.0007682425007508	0.0016688207560172	0.0028017143897808	9.707164298854924e-05	0.0001548219736853	0.0001013761836298	0.0001425109999482	0.0004553532523982	0.0001628708911449	0.0028370371842712	0.0112126921860354	0.0002606022938647	0.0008064238864462	0.0052143721502684	0.0	0.0006347733731652	0.0006089204209473	0.0002620280732871	6.980978702004402e-05	0.0004156357586841	0.0004669650396317
52	Souvik	RC006	flow			52600.0	1	400	25.0	7.4	160	160	70.790149	70.790149	61.331299	61.331299	61.331299	0.0018987566407655	0.0008463114673913	0.0010051252920222	0.0006729050493328	0.0002562996865406	7.169806772975193e-05	0.0011531906300045	0.0010338762750172	0.0020054471819046	0.008013587186977	0.0004734377343399	0.0007688479914268	0.0005906144557239	0.0011564011554041	4.095491707139061e-05	0.0002666915875319	0.0002007660686457	0.0005895496188031	0.0002095925272684	0.000407264371526	0.0039352947450948	0.0101136871856331	0.0001201428582704	0.0022701622875584	0.0051559084917192	0.0	0.000306758308506	0.0006329980752671	0.0009100156272395	3.192561395598823e-05	0.0003315901422408	0.0004066143208237
53	Souvik	RC006	flow			58000.0	1	400	25.0	7.4	160	160	76.142718	76.142718	35.633721	35.633721	35.633721	0.0010084892226566	0.0004381121447797	0.0010630487101249	0.000714723251183	0.0001392463210839	1.8151725017224563e-05	0.0017053128563645	0.0010188924079086	0.0030229535088116	0.008062806513898	0.0005785465113609	0.0007777084515185	0.0009532853767241	0.0017944269166911	6.591740349643142e-05	0.0002012297729553	0.0001421057087039	0.0002720275150684	0.0003042919332298	0.0002685115161033	0.0036805991986735	0.0104887007269932	0.0001822689598456	0.0014229398641403	0.0053352332502957	0.0	0.0004430395107981	0.0006562375034117	0.0005795986725005	4.892419693525614e-05	0.0004324769154969	0.0004246928809164
54	Souvik	RC006	flow			63400.0	1	400	25.0	7.4	160	160	84.001846	84.001846	72.204757	72.204757	72.204757	0.0022878315310661	0.0010568989962403	0.0008834505187806	0.0005819832033525	0.0003143654047571	0.0001684225039923	0.0009723969711065	0.0010316778194268	0.0016757252203316	0.0077505179221656	0.0004170108007515	0.0007743072381959	0.0003906083804895	0.0007929957079937	3.111150845342959e-05	0.0002830033074975	0.0002208470365841	0.0011671199689322	0.0001725476121228	0.0004121420497275	0.0043464864577057	0.0095935161816229	0.0001117901758754	0.00233556396733	0.005410168765736	0.0	0.0002252492532626	0.000670244802387	0.0009638782321426	2.4801757023893003e-05	0.000331374973948	0.0003797343016469
55	Souvik	RC006	flow			68800.0	1	400	25.0	7.4	160	160	72.650436	72.650436	72.573749	72.573749	72.573749	0.0022416663572079	0.0010358240185861	0.0009438630436514	0.0006234451787306	0.0003113945740404	0.0001038521280982	0.0009827887997039	0.0010467219713965	0.0017342053535532	0.0079346103447138	0.0004341584937721	0.0007808236888075	0.0004796978421259	0.0009666471200336	3.757382502078878e-05	0.0002935816080149	0.0002296447709132	0.0007514126445342	0.0001758601866548	0.0004526202698152	0.0040516528193118	0.0098954168053892	0.0001193995282023	0.0025610869204401	0.0051391776819634	0.0	0.0002632071570476	0.0006535610424651	0.0010236258080313	2.9604085642297263e-05	0.0003027947975638	0.0003976225788117
56	Souvik	RC006	flow			74200.0	1	400	25.0	7.4	160	160	62.245934	62.245934	42.884722	42.884722	42.884722	0.0011980040020202	0.0005580572904347	0.00107924190547	0.0007375069807841	0.0001808856275053	1.8594661603055203e-05	0.0014219704094574	0.0010136455856409	0.0028482786227757	0.0080189800329259	0.0005320146879093	0.0007870993414688	0.0008908180365079	0.0019120199048097	7.830231796310888e-05	0.0002169816256244	0.000167540042126	0.0002738567769162	0.0002699285263754	0.0003462881443812	0.0036299698513033	0.0104830812778376	0.000180518269866	0.0019866666973966	0.0046289659561173	0.0	0.0004941406502634	0.0007114939337561	0.0006975397864313	6.052103460340448e-05	0.0003665793532938	0.0004296219408754
57	Souvik	RC006	flow			79600.0	1	400	25.0	7.4	160	160	65.242231	65.242231	38.83347	38.83347	38.83347	0.0010966562911604	0.0005668025488664	0.0009862146035086	0.000692150912182	0.0001598468344452	8.192998399576506e-06	0.0014236418643248	0.0009477419619991	0.0034089604463079	0.0074701852828285	0.00062000288283	0.0007865603125676	0.00086562169787	0.0024149319601923	9.89307477425039e-05	0.000197188982119	0.0001678923688993	0.0002182908242136	0.0002873591223329	0.0003399978711824	0.003589736415951	0.0096389227415739	0.0002381394184197	0.0021794343046048	0.0038674322964052	2.128399677286888e-05	0.0006755816234519	0.0008661252299625	0.0006862353864191	8.240647433789975e-05	0.0004240728893357	0.0003884508557301
58	Souvik	RC006	flow			85000.0	1	400	25.0	7.4	160	160	96.345404	96.345404	21.169732	21.169732	21.169732	0.0006374043159917	0.0003493667229587	0.0008220283903179	0.0005795933007771	6.131051055456284e-05	1.986450116256609e-05	0.0018931778147316	0.0008386803433849	0.0052514418952403	0.0064920550334609	0.0005873074412124	0.0007962046039889	0.0006543826900432	0.0022119374865896	8.902425251839161e-05	0.0001437768499048	0.0001193222883725	0.0004106271954026	0.0003577132683291	0.0001583509683943	0.0037206043878941	0.0084980624709051	0.0003123139434552	0.0010554213616656	0.0042179555847763	0.0	0.0006813120393488	0.0012844591647221	0.0001017865760807	7.812554878947506e-05	0.0005921899342894	0.0003155909693126
59	Souvik	RC006	flow			90400.0	1	400	25.0	7.4	160	160	74.500718	74.500718	27.63069	27.63069	27.63069	0.0006946321440804	0.0003696591869496	0.0009321141621729	0.0006666022745396	0.0001121740312552	4.264475120087748e-06	0.0017721957859507	0.0009031035006776	0.0046506841292017	0.0071565140434265	0.0007180710782443	0.0008064530963497	0.0010032745193977	0.0031518239713419	0.0001363062601029	0.0001655225612123	0.000136356498632	0.0001742070396097	0.0003576877022037	0.0002461062468502	0.0033607200769757	0.0092934536122562	0.0003477470091165	0.0015907287161269	0.0035654940514668	7.803716532266732e-06	0.0009051423628258	0.0009358007792977	0.000483676466126	0.0001140092768773	0.000534296394902	0.0003709955047315
60	Souvik	RC006	flow			95800.0	1	400	25.0	7.4	160	160	50.759494	50.759494	17.093822	17.093822	17.093822	0.0003213041307174	0.0001697162217847	0.001120217728428	0.0008010851576884	4.664268293057197e-05	6.770768248886938e-07	0.0022929843571798	0.0009351141225514	0.0060486666829338	0.0078586853623724	0.0006736905379976	0.000825764773461	0.0018698528777091	0.0050145215515716	0.0002539296574017	0.0001421298849907	0.0001134710295221	5.223691942546663e-05	0.0005059719025449	0.0001728770399615	0.0025243331683516	0.0104605747616163	0.0004643960328162	0.0010614766494796	0.0031088589131143	0.0006142561251944	0.0013297493591618	0.0008310673788718	0.0002916656589712	0.0001977892705401	0.0004177555697925	0.0004298765142419
61	Souvik	RC006	flow			101200.0	1	400	25.0	7.4	160	160	96.182587	96.182587	55.558437	55.558437	55.558437	0.0017779230142641	0.0009629818694932	0.0007518457802556	0.0005139714494395	0.0003592991016637	0.0001848137681286	0.001004990206591	0.0008965180938428	0.0025401996546786	0.0066787767077568	0.0004426858315827	0.0007992952971105	0.0003182429600522	0.0010124078686356	4.6073714944236575e-05	0.0002184079924191	0.0002001542852912	0.0013674644145674	0.0001864877209218	0.0003700326190528	0.0045203646999771	0.0083384261013791	0.0002060366365129	0.0024473294399783	0.0041411162220314	6.229957440119687e-06	0.0003329159786709	0.0010513766480701	0.0007340208306511	4.1713718052958014e-05	0.0004413328925925	0.0003230559093545
62	Souvik	RC006	flow			106600.0	1	400	25.0	7.4	160	160	77.659756	77.659756	56.25103	56.25103	56.25103	0.0017612930302511	0.0009744862699471	0.0007545387898928	0.0005236775547159	0.0003731842712155	4.760380466505329e-05	0.001034470680875	0.0008428166644846	0.0029089194692949	0.0063561679632924	0.0005889375779042	0.0007633060377161	0.0005146832810114	0.0018508160954068	8.727281282677351e-05	0.0002499130925089	0.0002382743698789	0.0004658902530234	0.0002081167035022	0.0004915718378147	0.0040798086901893	0.0080748188995297	0.0002905942565929	0.0033227123494223	0.0032499048406735	0.0004992999110559	0.0005732831518769	0.0010189687794348	0.000945864162943	7.40840156414666e-05	0.0004517017895846	0.0003096770812132
63	Souvik	RC006	flow			112000.0	1	400	25.0	7.4	160	160	81.998468	81.998468	34.42022	34.42022	34.42022	0.0009922761920236	0.0005535083337541	0.0007868178450963	0.0005422943345201	0.0002033869805171	2.35481914096144e-05	0.0014177594056664	0.0008350100927005	0.0043076896285657	0.0063727067910749	0.000645949705647	0.0008083911398458	0.0006858547613307	0.0024297394492524	0.0001258392216073	0.000196753459542	0.0001764526337862	0.0003327179447837	0.0002848574668797	0.0003116121236064	0.0039602064178676	0.0083161149766061	0.0003865978539636	0.0020626273029205	0.0032925693479703	0.0007665965646954	0.0007667024429758	0.0011762242464327	0.0006129127653275	0.0001083272479706	0.0005349147497743	0.0003191332091542
64	Souvik	RC006	flow			117400.0	1	400	25.0	7.4	160	160	63.117019	63.117019	54.808919	54.808919	54.808919	0.001568614422597	0.0008788957127058	0.0007878268487708	0.0005534579101546	0.0003604643311262	1.2429832805696338e-05	0.0010975858673092	0.0008425710500447	0.0034583573681486	0.0063371369394479	0.0006255019698809	0.0007884573786228	0.0007104807749302	0.0026289313520152	0.0001394841741797	0.000282110046031	0.0002767792436834	0.0002023034559107	0.0002367510134536	0.0005960002441841	0.0037415317251945	0.0082158347789201	0.0003873398328403	0.003977264279275	0.0027426456982641	0.0012149807012718	0.0008201099099954	0.001044875985379	0.0009876343499023	0.0001214994557982	0.000433088293401	0.000319828956693
[truncated: 69 more columns]
