# Supplementary material for: A recursive enzymatic competition network capable of multitask molecular information processing
Source: Nat Chem. 2025 Oct 17;18(2):302–8. doi: 10.1038/s41557-025-01981-y (PMC12872465; doi:10.1038/s41557-025-01981-y)
Supplement: Supplementary file 4 — Steady state output data from ESI-MS. [file 41557_2025_1981_MOESM4_ESM.zip]

Archive with 4 entries (3 files):
- SourceData_Fig3/
- SourceData_Fig3/Ghosh et al_SourceData_Fig3_RC_Temp_1.csv
- SourceData_Fig3/Ghosh et al_SourceData_Fig3_RC_Temp_2.csv
- SourceData_Fig3/Ghosh et al_SourceData_Fig3_RC_Temp_3.csv
