# Supplementary material for: A recursive enzymatic competition network capable of multitask molecular information processing
Source: Nat Chem. 2025 Oct 17;18(2):302–8. doi: 10.1038/s41557-025-01981-y (PMC12872465; doi:10.1038/s41557-025-01981-y)
Supplement: Supplementary file 4 — Steady state output data from ESI-MS. [file 41557_2025_1981_MOESM4_ESM.zip › SourceData_Fig3/Ghosh et al_SourceData_Fig3_RC_Temp_1.csv]

	time	pH	T	AVNIPFKVHLRCKAAFC	SSVRWWSDDEWRW	CCFSWRCRC	CCF(pS)WRCRC	IYPFVEPI	TTMHPRL	TKIFKI	1021	1043p4	1043p5	1054	1179	1201	259	262	281	284	296	300	301	323	345	361	383	395	401	415	425	426	435	436	439	447	459	461	470	481	482	497	498	508	510	513	517	519p3	519p7
0	5200.0	7.4	31.5	70.0	70.0	45.0	45.0	45.0	160.0	160.0	0.0012764021590299733	0.0005947345152027226	0.0008692745570282282	0.0005749146482414626	0.00020890306559778296	5.460964471440859e-05	1.6067818953849414e-06	0.001113409090435685	1.1379459889187344e-06	0.007652476773504387	0.0006390078445139514	0.0006420656906278332	0.000702235792863163	0.001685008889286662	6.248432008010666e-05	0.0006511580562178494	0.0004941218280368925	1.390857242988994e-06	5.880237041681941e-05	0.00017401004393119258	1.407480930917884e-06	0.008863954733624417	0.00038301265812386396	0.001187390802538215	0.0029194470186171243	0.0	0.00037549184660200436	0.0006109248120089288	0.00023106156810785998	4.618794626001603e-05	0.00035325989329069193	0.0004460467082413802	0.0	0.001394250865750318	0.0005073013874476024	0.00012588321964282886	2.495049054501863e-05	1.8905832995917288e-07	0.0007645300991397535
1	9400.0	7.4	42.0	70.0	70.0	45.0	45.0	45.0	160.0	160.0	0.0009814095272960607	0.00047563547556505974	0.0008405888570922191	0.0005598679419829511	0.00016907348410140802	1.618847359222511e-05	1.0357283307391673e-06	0.0010448082689836096	1.030610743171891e-06	0.007297320963311665	0.0007935256168745123	0.0005894993423588482	0.0008397133375681469	0.002253934432710612	8.062226255010694e-05	0.0006897724745688424	0.0005465227274159398	1.6066719836428827e-06	7.591872473037455e-05	0.0002809919476836088	1.78249405847179e-07	0.0083660057396684	0.0004450027552266822	0.002124406356281104	0.0021129745639511723	0.0	0.0004920973110639998	0.00046908674631621007	0.0004215082690245275	6.012648866642053e-05	0.0003698660447129429	0.0004065048850181142	3.562527619405363e-08	0.0013612498585208281	0.00038527108969193375	0.0001035637456343019	2.8035864134175716e-05	3.29273048971081e-07	0.0007508306588152801
2	13600.0	7.4	25.5	70.0	70.0	45.0	45.0	45.0	160.0	160.0	0.001631557677170528	0.0007774963145536	0.0008629270980075627	0.0005678146456453496	0.00027140786985841326	0.00013525320019937975	1.5128168194032722e-06	0.0010705454589089295	1.196620913593784e-06	0.007391312607221496	0.0004212513521752164	0.0006251706944017042	0.00047148772740203545	0.0012309208230603164	5.42609519781638e-05	0.0006311056140484331	0.0005019248693899018	1.3011435133838413e-06	4.515268573517311e-05	0.0001415222466326117	2.359525594836011e-06	0.008528254757937143	0.0002946807053211049	0.000983524604290743	0.003553906655995719	0.0	0.00027929526361966737	0.000798045671397868	0.00014629524143140718	4.2050441732372406e-05	0.00023074823773750882	0.00041660369461134146	0.0	0.001393844182861914	0.0006167053811821308	0.0001501140834866047	1.817596494909245e-05	5.449498529378043e-07	0.000770853429005452
3	17800.0	7.4	30.0	70.0	70.0	45.0	45.0	45.0	160.0	160.0	0.001475445187299664	0.0006959512961231191	0.0008550936169650777	0.0005724305670108984	0.00024439230438090185	7.903883029449308e-05	1.1583019301720673e-06	0.0010791752916825177	1.3956422074603414e-06	0.007411609790075125	0.0004860954607752195	0.0006235360558738568	0.000502782941292549	0.0012982860763285334	5.6532152655468344e-05	0.0006622654912956679	0.0005162409054490006	1.4776558453457513e-06	4.67767971137858e-05	0.000167377338744043	1.0162949201214915e-06	0.008811481637668322	0.00032862350627733803	0.0011492294568100625	0.0033585761897875	0.0	0.00029086743451287153	0.000727150406478311	0.00021292999875492454	4.301317949392259e-05	0.00027446688604245285	0.00042304777198599354	0.0	0.0013877253024817233	0.0005657451417974226	0.00012921089675325706	1.875046681366116e-05	3.0531996461314106e-07	0.0007808691610086639
4	22000.0	7.4	40.5	70.0	70.0	45.0	45.0	45.0	160.0	160.0	0.0008710242354837364	0.0004102576988835047	0.0008455689361760128	0.0005472388906768865	0.0001449504947155187	1.3514215873454156e-05	1.634376892692612e-06	0.0010693332673555554	9.843966661990737e-07	0.0075115101329101585	0.0007363253097667288	0.0006036288992509665	0.0008167786041220231	0.002094497203189786	8.315776571603091e-05	0.0007586183183312565	0.0005761384499061997	1.200235031902719e-06	7.158849010408491e-05	0.00027107500066576856	1.2573609021891494e-07	0.00856299918791522	0.0004905628089662781	0.0019815815404885567	0.002130383543369909	0.0	0.00044374390523849026	0.0004588305014763217	0.0002836211003914535	6.147556619601491e-05	0.00033608265449013887	0.0004129497995675727	6.536672789202258e-08	0.001381626861373956	0.00037992578164785075	9.631622850996043e-05	2.6108644389731063e-05	4.0212365737729466e-07	0.0007388662311210595
5	26200.0	7.4	49.5	70.0	70.0	45.0	45.0	45.0	160.0	160.0	0.0006684676540199725	0.0003180568173726778	0.0008353269465380019	0.000539882093052416	0.00011411375474211415	8.11443285802867e-06	1.5898538537761266e-06	0.0010667872584306575	7.823662520786626e-07	0.007574984685913828	0.000653111100132521	0.0006075223362244057	0.001017333069207015	0.0025061396795190314	9.883641588792712e-05	0.0005763786013297452	0.00041988063921294085	1.109092293536023e-06	8.308309286204184e-05	0.0002952496464546163	7.249858346061236e-08	0.008778533352074278	0.0007262167904919361	0.002167128996705976	0.0019584180315897586	0.0	0.0005123266150600767	0.0004055338427321851	5.005620289133435e-07	7.050920723554871e-05	0.00016100494596067767	0.00041294545919286435	0.0	0.0013747585685612799	0.00034366498233322836	6.788942594247113e-05	2.876339297236462e-05	3.1296068039825546e-07	0.0007569259787842148
6	30400.0	7.4	34.5	70.0	70.0	45.0	45.0	45.0	160.0	160.0	0.0013730388404276422	0.0006549543879640375	0.0008453500642351981	0.0005729537204520943	0.00022809880083108055	5.336516189242714e-05	1.3525702383405015e-06	0.0010469353736009027	1.0192639652879935e-06	0.007333534137296023	0.00046272033309955804	0.0006229086169825135	0.0005733863048480947	0.0014573286024784553	6.563333458948172e-05	0.0005045975693091094	0.0003957494451566926	8.918357265364797e-07	5.2169980986269994e-05	0.00018178866314944408	1.9260774256582787e-06	0.008890593504754329	0.00039305504061805467	0.0012506878598060231	0.0028239612602332137	0.0	0.0003263689172441156	0.0006161950706001013	0.0	4.768141781254596e-05	0.00012575917270815867	0.0004178085947665948	0.0	0.0013787859335612437	0.00048750165983960824	9.7221060660907e-05	2.1493895771994292e-05	2.64552456196125e-07	0.0007788332661395971
7	34600.0	7.4	54.0	70.0	70.0	45.0	45.0	45.0	160.0	160.0	0.0011472028873062406	0.0005334999111780473	0.0008332503286568967	0.0005557048404116182	0.00017989770146504573	9.209498361032385e-06	1.3564366159055727e-06	0.0010635084142737573	1.2029644590431319e-06	0.007433315461128074	0.00029736219107411835	0.000600591887789424	0.0008357828222802877	0.0020734339706326025	8.640645535453739e-05	0.0003968552218453477	0.00028800480970120893	1.1558525314719633e-06	6.961021406005352e-05	0.00021425380684500034	5.48541681936007e-07	0.008828348342178122	0.0006789823405702296	0.0015209263473780867	0.002349483074189484	0.0	0.0004307950236647792	0.00047700208925908073	0.0	6.207202720212682e-05	2.6036290131355514e-05	0.0004227574804612791	0.0	0.0013696973977894132	0.00040384808606543527	4.3712018804408284e-05	2.4467158459906724e-05	3.943240524519259e-07	0.0007623238603754525
8	38800.0	7.4	43.5	70.0	70.0	45.0	45.0	45.0	160.0	160.0	0.0011146249355853553	0.0005259839153706091	0.0008290919804442336	0.0005440248247689933	0.00018376053152481962	1.6360839714436235e-05	1.7889417413721662e-06	0.0010261106046356597	1.2788111534411636e-06	0.007256555659544411	0.00028044403379266054	0.0005934437306685732	0.0006993114944402407	0.0018433101886047433	7.858254404267286e-05	0.0003990816026813742	0.0003074138174514643	1.2737176390902612e-06	6.398040081188168e-05	0.00022263872936836935	1.7758982862332446e-06	0.008483832288203368	0.0004935597763606987	0.001605121144892277	0.0020448815621875284	0.0	0.000390752953742064	0.0004531179843954088	0.0	5.771339373326306e-05	2.572339642444461e-05	0.0004009650733745396	0.0	0.0013478083936577653	0.0003782273312430562	6.453101230845608e-05	2.5464896537045245e-05	6.61386854994769e-07	0.0007091061108177411
9	43000.0	7.4	33.0	70.0	70.0	45.0	45.0	45.0	160.0	160.0	0.0016590711997590043	0.000786208182760802	0.0008582745871812957	0.0005850380899397122	0.000269531691154677	6.81649265478384e-05	1.1309564554946081e-06	0.0010302294525964704	1.1406140100304446e-06	0.007282121739800564	0.00022162875036599612	0.0006138550864320562	0.00047456683887401116	0.001235382683223313	5.836823236436007e-05	0.00036681351293118284	0.000290242259544777	1.6553195994546414e-06	4.3739372901070315e-05	0.0001236480258192395	1.3966511139023903e-05	0.008777094425088039	0.000342067716140276	0.0008247939287486075	0.003018150292554046	0.0	0.00027658618762505297	0.000657479474718866	0.0	4.31186293146535e-05	2.575148092891021e-05	0.00041295674216522725	0.0	0.001391887945151135	0.0005200731768439826	8.105378259971113e-05	1.8183538549105893e-05	6.203925320118366e-07	0.0007655472228210103
10	47200.0	7.4	52.5	70.0	70.0	45.0	45.0	45.0	160.0	160.0	0.0009002583370349239	0.000419699137103763	0.0008413543582401566	0.000549609194392009	0.00014449662674911708	8.11980536463629e-06	1.2644261407005156e-06	0.0010530093919234095	1.202155395643523e-06	0.007499139436966706	0.00025006496080577103	0.0006031948960427154	0.0008497118092713985	0.0020764574051618753	8.916656925285695e-05	0.0003754890230618559	0.0002781772232061544	1.0905599508800066e-06	6.81679447694842e-05	0.0002469729770620739	1.4656609487490414e-06	0.008830850677986625	0.0006794873654835442	0.001764376159967329	0.002191225853599902	0.0	0.0004279661686102769	0.0004457411855186609	0.0	6.316115941457842e-05	1.5392301926432777e-05	0.0004205647914375917	0.0	0.001388483995224948	0.0003838864776686785	5.025763419063558e-05	2.4931198256465192e-05	4.789362808156541e-07	0.0007544327005936937
11	51400.0	7.4	45.0	70.0	70.0	45.0	45.0	45.0	160.0	160.0	0.000943532549102787	0.0004470641043838226	0.0008425350309650275	0.0005573812663336496	0.00015454759681272687	1.0603896088237275e-05	1.0515641948138965e-06	0.0010526118705727855	1.3167516506621949e-06	0.0074555406553180326	0.0002397542608666492	0.0006082570440852983	0.0007292695394692243	0.00183111405520953	7.961930828898725e-05	0.00035762039472853703	0.00027196515623526706	1.2330918752947772e-06	6.125575550058189e-05	0.000251528284448717	2.768742406090341e-06	0.008851391953100814	0.0004767004420460621	0.0017872820041222974	0.0022127921616914258	0.0	0.00038854947161565633	0.0004668045208576225	0.0	5.967438733271927e-05	1.670978327294113e-05	0.00042329290865710987	3.5002691139337406e-08	0.0013940355469778793	0.00038724112201168995	6.280611397464829e-05	2.296938158492919e-05	4.355970346356663e-07	0.0007632876604947947
12	55600.0	7.4	36.0	70.0	70.0	45.0	45.0	45.0	160.0	160.0	0.0014469515028635008	0.0006694504529191437	0.0008461358383950202	0.0005577461721908217	0.00022928659277571237	4.345982723283499e-05	1.2727253943779058e-06	0.0010470517384937401	1.301391048613435e-06	0.0074595204760813634	0.00020754138568903333	0.0006128697297641571	0.0005268572598295211	0.0013237638670662247	6.36729809472744e-05	0.00034954335346530874	0.00027256238099594623	1.330412974538411e-06	4.795789293707471e-05	0.00016235268883557115	8.522864052334389e-06	0.008804940098145628	0.0003579094143619572	0.0010819308604025732	0.0026455588040747474	0.0	0.0002848318404593135	0.0005737882474745117	0.0	4.601461400076885e-05	1.8253376161191086e-05	0.00041772984707815673	2.7963851635347182e-08	0.0013949594682499615	0.0004691843255173847	7.191740252492125e-05	1.8482946628571906e-05	5.886390503492504e-07	0.0007435229942510301
13	59800.0	7.4	28.5	70.0	70.0	45.0	45.0	45.0	160.0	160.0	0.0018381068519528448	0.0008604035524929305	0.0008763929371226157	0.0005772426693695477	0.00029159903355658354	0.00012383679494065247	1.4694234735644289e-06	0.0010742761281902905	1.7182221301986698e-06	0.007515483195690591	0.00015163129288042323	0.0006344824673636801	0.00039601319959922687	0.0009564314694505205	4.9167635430563905e-05	0.00033484333663827653	0.00026670780100116045	1.0017150062292589e-06	3.683317653665262e-05	8.499976078156497e-05	3.086677409220422e-05	0.008969873771790133	0.00025965041742351356	0.0005271716561675915	0.0036184449658407496	0.0	0.0002149298430681734	0.0007677736700384797	0.0	3.764758047678914e-05	1.6554350194461324e-05	0.00043109743755849586	0.0	0.0014225168634454755	0.0006047463277344924	8.496580846282079e-05	1.489558878727579e-05	5.825651853099334e-07	0.0007818730776159981
14	64000.0	7.4	55.0	70.0	70.0	45.0	45.0	45.0	160.0	160.0	0.0011517938999789606	0.000526675937616986	0.0008426503822767193	0.0005386387897012782	0.00017978663661734207	7.63501676831963e-06	1.5503080984365173e-06	0.001039488450519645	1.2128564031020346e-06	0.007568687495494091	0.00018609215746691877	0.0006118070381894079	0.0007774533678886421	0.0019002103539780013	8.564448201298333e-05	0.00033862337882099473	0.0002503628452487928	1.2361697815096573e-06	6.414970344759394e-05	0.00020416420956311237	2.8121263606519816e-06	0.008857318209285732	0.0006293576704398874	0.0014122360516330029	0.0022253411093256545	0.0	0.00038888844732155756	0.00046220678148437585	0.0	6.265869692373603e-05	5.29187018306979e-06	0.000412741698314294	0.0	0.0013870817115605718	0.00039567469623768447	4.2245175107148175e-05	2.4014859005093118e-05	5.588786216572122e-07	0.0007346968943284329
15	68200.0	7.4	27.0	70.0	70.0	45.0	45.0	45.0	160.0	160.0	0.0018651216698346675	0.0008664769340804066	0.000876251761057564	0.0005826877354863632	0.00029276704142369757	0.0001459478531711991	1.046783442551297e-06	0.001066397356962009	1.2997304161186357e-06	0.007533999727254537	0.00011798964160585589	0.0006378931513085999	0.00038549394303273804	0.0009415747827868569	4.948960072806806e-05	0.0003182029476622615	0.00024780779793519124	1.291137439058729e-06	3.624679507937268e-05	7.343346096475065e-05	3.473645855926853e-05	0.009045804645959922	0.0002591289436379862	0.00044874519612344476	0.003613401410042772	0.0	0.00020919259804481435	0.0007693764362108335	0.0	3.72807322471909e-05	6.187910513873861e-06	0.0004289722772921079	0.0	0.0014211527240500035	0.0006001926940766546	8.018279920221275e-05	1.4444123573245145e-05	5.576414267913521e-07	0.0007840882374428888
16	72400.0	7.4	46.5	70.0	70.0	45.0	45.0	45.0	160.0	160.0	0.0009281835213830322	0.0004305142641032403	0.000846822677422267	0.0005411854309322334	0.00015206710686050708	8.680541334763053e-06	1.3257266154430016e-06	0.001057051733036685	1.0165285323319335e-06	0.007589126357858932	0.00018211277261864312	0.0006195127390466519	0.0006971476622605105	0.001723555613057636	8.076698225962595e-05	0.0003431595145328258	0.0002593851035157866	1.0211479397819738e-06	5.8888074404666736e-05	0.0002428396914455143	2.800949160886332e-06	0.008884563435954392	0.00045741616564440085	0.0016873676170930134	0.0020424453895535265	0.0	0.0003601999154899561	0.0004422453210850573	0.0	6.0092384135959614e-05	6.0704136422150215e-06	0.00042175115275725904	0.0	0.001380940923740918	0.0003640593244634261	5.976205298141774e-05	2.175885445296497e-05	4.373951261814209e-07	0.0007339884349780271
17	76600.0	7.4	48.0	70.0	70.0	45.0	45.0	45.0	160.0	160.0	0.0008461577385999365	0.00040630937165812966	0.0008431317470744508	0.0005480203433063556	0.0001441376158215678	7.649189529800632e-06	1.1951026082271826e-06	0.0010751740987649913	1.1361041243294214e-06	0.007528893793150321	0.00017450634272811816	0.0006312233470049014	0.0007280509600722421	0.0017569786128915675	8.222909981212963e-05	0.0003390381980101386	0.0002514703403833915	1.1342935782853469e-06	6.085133785785516e-05	0.00025674733207169765	2.001032902151666e-06	0.009042543683584935	0.0004693043201132846	0.0017495398989763463	0.002117359247978086	0.0	0.00037100108009086	0.0004483231062292149	0.0	6.155502213672975e-05	5.2625594224651335e-06	0.00042796191056136175	0.0	0.0013824568769611417	0.00036218977666310813	5.989696605459232e-05	2.1899045579228273e-05	5.412191038953518e-07	0.0007712738759175989
18	80800.0	7.4	37.5	70.0	70.0	45.0	45.0	45.0	160.0	160.0	0.001397828423209418	0.0006584366694547197	0.0008391304239923836	0.0005530321901833008	0.00023231532312895914	3.171197065912431e-05	1.384892456480903e-06	0.0010623300085291902	9.0428610457936e-07	0.007473560223193469	0.00015677643556491244	0.0006417587204583185	0.0004968716244009719	0.0012113876984245992	6.297444254905214e-05	0.0003122954724644351	0.00024093306196059145	1.6536612629822448e-06	4.502110995410161e-05	0.00016624684383859424	6.916131439350353e-06	0.008919204685943928	0.00033496937930390324	0.0010998986632235863	0.002510228409847973	0.0	0.0002720445268754486	0.0005626262393154571	0.0	4.7376530813469096e-05	5.462525067721973e-06	0.00042170345279374027	0.0	0.001368343835399312	0.00043259119812564693	6.547683564250926e-05	1.7462232814272543e-05	7.411694626755357e-07	0.0007627311341439835
19	85000.0	7.4	51.0	70.0	70.0	45.0	45.0	45.0	160.0	160.0	0.0007761027470080352	0.0003735023123135542	0.0008211702168088366	0.0005315184622566491	0.00013558623679772128	7.0545436535852115e-06	1.495619688760645e-06	0.0010938588347462808	9.592614225434977e-07	0.007585650736818275	0.00017036626679676047	0.0006403424096651778	0.0007443624939895577	0.00180004964744247	8.698471614519088e-05	0.0003626071575015742	0.0002646522193721181	1.192407768409585e-06	6.063215877769997e-05	0.0002604159089752572	1.8498463492635102e-06	0.009113391506447799	0.0005198360103980536	0.00178948827057342	0.0021111800537214798	0.0	0.00037786517318869067	0.0004484233097290631	0.0	6.412885500448597e-05	4.220124237691183e-06	0.00043218088036339514	0.0	0.00136088332375281	0.0003573877855093024	5.8156075037249794e-05	2.3013993008999875e-05	5.898386401093096e-07	0.0007699622055820529
20	89200.0	7.4	30.0	70.0	70.0	45.0	45.0	45.0	160.0	160.0	0.0017057088918579005	0.0007980341566547455	0.0008526609342308705	0.0005644095809274887	0.00028508222408571746	8.807885893821432e-05	1.6894569764917544e-06	0.0010857120943970006	9.578876128992669e-07	0.007535107336429742	0.00012509490173655654	0.0006547506030964979	0.0003766591260339378	0.0009222904697147188	5.16959572345454e-05	0.0003078084789322955	0.00024060162408496714	1.1213061462437782e-06	3.690824951921312e-05	9.32487605388385e-05	1.8358654550603147e-05	0.009025118644592722	0.0002820191665607005	0.0005722789409214093	0.0031559101766557096	0.0	0.0002109384821701737	0.0006989710219486945	0.0	3.937245712086991e-05	4.038622112638802e-06	0.00043182820402576865	0.0	0.0013766948787803904	0.0005271006405440769	7.265864670599806e-05	1.3399013920144403e-05	5.832734318596759e-07	0.0007738838607164435
21	93700.0	7.4	39.0	70.0	70.0	45.0	45.0	45.0	160.0	160.0	0.0012757520971043424	0.0005858807567936886	0.0005681901984613418	0.0003512308697817157	0.000203611517820805	1.188334734423086e-05	8.185233930022472e-07	0.001144961242775201	9.936364517548964e-07	0.007203591654914685	0.0002550130723835696	0.0006781550609515705	0.0006619463363190518	0.001366434796468019	7.90612450534825e-05	0.00048403754419504774	0.000337836591815063	9.72380106800021e-07	4.7570357344622514e-05	0.0002490731689876561	6.419419979374521e-07	0.008316584082830744	0.00046104807480392985	0.0015492265100723857	0.0017916221277191487	0.0	0.0002831560188209871	0.0004085305077574764	0.0	5.706430255214142e-05	4.1283396956072596e-06	0.0003916786156996374	5.408441775617086e-08	0.0010284909952071634	0.0003076404324545653	8.901852523435156e-05	1.8023456236633952e-05	3.754944241308012e-07	0.000572909005849138
[truncated: 65 more columns]
