# Supplementary material for: A recursive enzymatic competition network capable of multitask molecular information processing
Source: Nat Chem. 2025 Oct 17;18(2):302–8. doi: 10.1038/s41557-025-01981-y (PMC12872465; doi:10.1038/s41557-025-01981-y)
Supplement: Supplementary file 4 — Steady state output data from ESI-MS. [file 41557_2025_1981_MOESM4_ESM.zip › SourceData_Fig3/Ghosh et al_SourceData_Fig3_RC_Temp_2.csv]

	time	pH	T	AVNIPFKVHLRCKAAFC	SSVRWWSDDEWRW	CCFSWRCRC	CCF(pS)WRCRC	IYPFVEPI	TTMHPRL	TKIFKI	1021	1043p4	1043p5	1054	1179	1201	259	262	281	284	296	300	301	323	345	361	383	395	401	415	425	426	435	436	439	447	459	461	470	481	482	497	498	508	510	513	517	519p3	519p7
0	5200	7.4	31.5	70	70	45	45	45	160	160	0.000762198	0.000285554	0.001013881	0.000662182	8.68E-05	6.13E-05	1.55E-06	0.001280278	1.40E-06	0.009271317	0.000718278	0.000637367	0.000528727	0.000871995	3.77E-05	0.000727275	0.000482286	1.22E-06	3.29E-05	0.000220056	5.65E-06	0.011565212	0.00031259	0.001288811	0.003154817	2.21E-08	0.000165064	0.000421697	0.000510064	2.48E-05	0.000197843	0.00052846	0	0.001605436	0.000455713	0.000174724	8.96E-06	1.49E-07	0.000871249
1	9400	7.4	42	70	70	45	45	45	160	160	0.000417078	0.000166874	0.000978794	0.000640774	5.78E-05	4.13E-05	1.79E-06	0.00135858	1.36E-06	0.009376776	0.000758284	0.000641483	0.000942672	0.001617039	6.30E-05	0.000750737	0.000520642	1.17E-06	6.17E-05	0.000293786	2.95E-06	0.011447465	0.000376115	0.001834407	0.002348023	0	0.000291574	0.000324419	0.000596127	4.01E-05	0.000216202	0.000469534	0	0.001496116	0.000361043	0.000137236	1.52E-05	1.60E-07	0.000828655
2	13600	7.4	25.5	70	70	45	45	45	160	160	0.00102414	0.000382983	0.001003716	0.000665416	0.000115393	9.66E-05	1.47E-06	0.001338692	1.62E-06	0.009424831	0.0005609	0.000639315	0.000336895	0.000567762	2.66E-05	0.000592647	0.000415273	1.09E-06	2.47E-05	0.000189393	1.21E-05	0.01189838	0.000251862	0.001124699	0.003940682	0	0.000113018	0.000533496	0.00048225	1.78E-05	0.000164863	0.000484073	0	0.001550988	0.00056668	0.000204185	4.72E-06	2.61E-07	0.00086586
3	17800	7.4	30	70	70	45	45	45	160	160	0.00080891	0.000303051	0.001003875	0.000646828	9.62E-05	7.35E-05	1.60E-06	0.00132877	1.55E-06	0.009457289	0.000581981	0.000639873	0.000371274	0.000637946	3.13E-05	0.000625545	0.000440895	1.20E-06	2.74E-05	0.000216425	7.75E-06	0.011374329	0.000282673	0.001326604	0.003193245	0	0.000125828	0.000455532	0.000526054	2.04E-05	0.000182622	0.000466847	0	0.00153152	0.000479371	0.000175188	6.50E-06	4.21E-07	0.00082141
5	8200	7.4	40.5	70	70	45	45	45	160	160	0.000402437	0.000153206	0.001007271	0.0006167	5.34E-05	3.84E-05	1.46E-06	0.001306088	1.11E-06	0.00943125	0.000846089	0.000655919	0.000893231	0.001343424	7.08E-05	0.000607746	0.000405929	1.28E-06	4.54E-05	0.000260905	1.24E-06	0.011910887	0.000345899	0.001470124	0.001946635	0	0.000234866	0.000304776	0.000616089	4.40E-05	0.000189545	0.000565485	0	0.001574916	0.00030809	0.000132653	1.25E-05	2.85E-07	0.000845116
6	12400	7.4	49.5	70	70	45	45	45	160	160	0.000275282	0.000109632	0.001003748	0.000604009	3.83E-05	2.23E-05	1.25E-06	0.001322508	1.20E-06	0.009608571	0.000834437	0.00065192	0.001150711	0.001710285	8.67E-05	0.000482007	0.000302129	1.12E-06	5.38E-05	0.000276723	1.13E-06	0.012260531	0.00042485	0.001531815	0.002014504	0	0.000276986	0.00030423	0.000662566	5.25E-05	0.000132233	0.00057487	0	0.001593405	0.000314157	0.000105111	1.52E-05	1.39E-07	0.000859534
7	16600	7.4	34.5	70	70	45	45	45	160	160	0.000578561	0.000212555	0.001026594	0.000637154	7.14E-05	4.93E-05	1.63E-06	0.001306437	1.19E-06	0.009569615	0.000751302	0.00066349	0.000463063	0.000701711	4.10E-05	0.000418341	0.000276927	7.82E-07	2.60E-05	0.000214828	3.50E-06	0.012414833	0.000283794	0.001213805	0.002378212	0	0.000130555	0.000375748	0.00061541	2.62E-05	0.000113962	0.000579087	0	0.001619753	0.000364879	0.000141179	6.31E-06	2.58E-07	0.000879995
8	20800	7.4	54	70	70	45	45	45	160	160	0.00049762	0.000185485	0.000997581	0.000606123	6.04E-05	1.54E-05	1.37E-06	0.001313362	9.95E-07	0.009608662	0.000521312	0.00065269	0.000862159	0.001281585	6.95E-05	0.000329386	0.000207606	7.49E-07	4.37E-05	0.000212673	1.33E-06	0.012147729	0.000426246	0.001180649	0.002275055	0	0.000211346	0.000350453	0.000583768	4.25E-05	3.05E-05	0.000570864	0	0.001589645	0.000357683	5.85E-05	1.17E-05	1.21E-07	0.000852388
9	25000	7.4	43.5	70	70	45	45	45	160	160	0.000494882	0.000185348	0.001018553	0.000611468	6.34E-05	2.33E-05	1.79E-06	0.001326646	1.28E-06	0.009652849	0.000451816	0.000668681	0.000613785	0.000933973	5.40E-05	0.000305041	0.0001986	1.05E-06	3.41E-05	0.000221269	1.68E-06	0.012155685	0.000359156	0.001258975	0.001928527	0	0.000163971	0.000315556	0.000363018	3.43E-05	2.10E-05	0.000570168	0	0.001598914	0.000308355	8.58E-05	9.87E-06	2.26E-07	0.000852265
10	29200	7.4	33	70	70	45	45	45	160	160	0.000874045	0.000311239	0.001010815	0.000623849	9.89E-05	4.64E-05	1.23E-06	0.001324065	1.42E-06	0.009542922	0.000381313	0.000660084	0.000303322	0.00045237	2.98E-05	0.000291161	0.000199388	9.78E-07	1.89E-05	0.000147958	2.72E-06	0.01219754	0.000304341	0.000806197	0.00234009	0	8.53E-05	0.000384685	6.84E-05	1.90E-05	1.71E-05	0.000573065	0	0.001594214	0.000366134	9.98E-05	5.18E-06	3.65E-07	0.000853562
11	33400	7.4	52.5	70	70	45	45	45	160	160	0.000404894	0.000156159	0.000972336	0.000600413	5.35E-05	1.10E-05	1.47E-06	0.001357984	1.23E-06	0.00985187	0.000381555	0.0006644	0.000781667	0.001181692	6.71E-05	0.000317756	0.000197728	1.15E-06	3.95E-05	0.000221937	9.75E-07	0.012768399	0.000423752	0.001221349	0.002100421	0	0.000196817	0.000327616	0.000156078	4.05E-05	1.18E-05	0.000587033	0	0.001588929	0.00032573	5.59E-05	1.15E-05	1.86E-07	0.000858624
12	37600	7.4	45	70	70	45	45	45	160	160	0.000411431	0.000157334	0.000984624	0.000602769	5.56E-05	1.50E-05	1.62E-06	0.001345081	1.19E-06	0.009668732	0.000346616	0.000671369	0.000619066	0.000942236	5.65E-05	0.00029148	0.00018902	8.64E-07	3.38E-05	0.000225155	1.22E-06	0.012303073	0.000389571	0.001258961	0.001806192	0	0.000165517	0.000300441	3.63E-05	3.57E-05	1.01E-05	0.0005737	0	0.001565157	0.000290088	7.47E-05	1.06E-05	2.50E-07	0.00084091
13	41800	7.4	36	70	70	45	45	45	160	160	0.000682142	0.000248905	0.000981126	0.000611547	8.20E-05	2.73E-05	1.61E-06	0.001367502	1.28E-06	0.009921535	0.000314185	0.000666861	0.000366416	0.000544006	3.52E-05	0.000281264	0.000184362	7.74E-07	2.10E-05	0.00016814	1.90E-06	0.012913514	0.000334437	0.000887811	0.002088982	0	9.83E-05	0.000337884	8.30E-06	2.25E-05	7.98E-06	0.000597054	0	0.001609332	0.000322835	8.36E-05	5.60E-06	2.46E-07	0.000865349
14	46000	7.4	28.5	70	70	45	45	45	160	160	0.00096497	0.000334263	0.000974372	0.000609473	0.000105	4.81E-05	1.06E-06	0.00137201	1.19E-06	0.010052253	0.000270117	0.00067712	0.000231465	0.000344229	2.54E-05	0.000280016	0.000183414	1.05E-06	1.42E-05	0.000110634	3.26E-06	0.013086081	0.000323992	0.000564337	0.002466203	0	6.52E-05	0.000402811	0	1.52E-05	5.20E-06	0.000596347	0	0.001612277	0.00037486	9.34E-05	3.53E-06	2.62E-07	0.000871577
15	50200	7.4	55	70	70	45	45	45	160	160	0.000611471	0.000221165	0.000939865	0.000587476	7.27E-05	6.77E-06	1.48E-06	0.001384469	1.11E-06	0.00984968	0.000231606	0.00066678	0.000680633	0.001027059	6.30E-05	0.000291811	0.000181519	1.26E-06	3.55E-05	0.000168519	1.11E-06	0.012824979	0.000410624	0.000902604	0.002145538	0	0.000173125	0.000343886	4.58E-06	3.75E-05	2.42E-06	0.000591879	0	0.001554331	0.000334277	3.72E-05	1.09E-05	1.81E-07	0.000841209
16	54400	7.4	27	70	70	45	45	45	160	160	0.001092544	0.000382363	0.000966306	0.000609829	0.000122352	6.19E-05	1.64E-06	0.001354291	1.39E-06	0.009484261	0.000161374	0.000679365	0.000218644	0.000332826	2.56E-05	0.000256343	0.0001704	8.14E-07	1.45E-05	8.24E-05	4.62E-06	0.012379007	0.000338775	0.000425707	0.002466038	0	6.53E-05	0.000421785	0	1.58E-05	1.42E-06	0.000585489	0	0.001545228	0.000382506	7.65E-05	4.17E-06	4.36E-07	0.000844372
17	58600	7.4	46.5	70	70	45	45	45	160	160	0.000436176	0.000165411	0.000945585	0.000582048	5.79E-05	9.75E-06	1.14E-06	0.001406298	1.09E-06	0.010047628	0.000211198	0.000682028	0.000574515	0.000882902	5.55E-05	0.000284321	0.000178401	8.54E-07	3.13E-05	0.000204304	2.00E-06	0.013008357	0.000385122	0.001109203	0.001733147	0	0.000150471	0.000287116	0	3.43E-05	1.51E-06	0.000600657	0	0.001568406	0.000273404	5.67E-05	9.42E-06	3.21E-07	0.000852005
18	62800	7.4	48	70	70	45	45	45	160	160	0.000402819	0.000153574	0.000942986	0.000573376	5.48E-05	8.24E-06	1.36E-06	0.001413968	1.25E-06	0.010031662	0.000205369	0.000685891	0.00061302	0.000923209	5.82E-05	0.000291366	0.000181757	9.26E-07	3.32E-05	0.000206646	1.55E-06	0.012960501	0.00040207	0.001115121	0.001718185	0	0.000158802	0.000289717	7.65E-07	3.61E-05	1.72E-06	0.000598746	0	0.001558496	0.000272255	5.54E-05	1.03E-05	2.28E-07	0.000846043
19	67000	7.4	37.5	70	70	45	45	45	160	160	0.000663531	0.0002362	0.000940625	0.000573436	8.09E-05	2.27E-05	1.60E-06	0.001408413	1.22E-06	0.009808093	0.000188397	0.000691456	0.000360225	0.000536019	3.85E-05	0.000270906	0.000171931	1.15E-06	2.16E-05	0.000144221	2.36E-06	0.012629513	0.000376598	0.00076547	0.001764747	0	9.81E-05	0.000301943	0	2.49E-05	1.59E-06	0.000595028	0	0.001521475	0.000275534	6.57E-05	6.78E-06	2.58E-07	0.000834682
20	71200	7.4	51	70	70	45	45	45	160	160	0.000370145	0.000139276	0.000918125	0.000550296	5.17E-05	6.24E-06	1.58E-06	0.001437145	1.30E-06	0.009930412	0.000195202	0.000694846	0.000656141	0.000989632	6.47E-05	0.000321501	0.000194583	8.72E-07	3.49E-05	0.000198801	1.68E-06	0.012683562	0.000428474	0.001085825	0.001613146	0	0.000169208	0.000276855	0	3.99E-05	1.60E-06	0.000593532	0	0.001500188	0.000256191	4.82E-05	1.10E-05	2.42E-07	0.000816514
21	75400	7.4	30	70	70	45	45	45	160	160	0.000789691	0.000266729	0.000900223	0.00053769	9.11E-05	3.62E-05	1.64E-06	0.001434058	1.26E-06	0.00989269	0.000166763	0.00069255	0.000299863	0.000412471	3.29E-05	0.000290581	0.000179688	8.83E-07	1.77E-05	9.86E-05	2.17E-06	0.01259237	0.000384658	0.000471014	0.001877392	0	7.62E-05	0.000313232	0	2.08E-05	8.68E-07	0.000600362	0	0.001480937	0.000282059	6.81E-05	5.02E-06	2.78E-07	0.000805441
22	80800	7.4	39	70	70	45	45	45	160	160	0.000592075	0.000209053	0.000936618	0.000553565	7.23E-05	1.88E-05	1.69E-06	0.001436628	1.27E-06	0.0100502	0.000173383	0.000694492	0.000399633	0.000566126	4.14E-05	0.000280007	0.000175399	8.84E-07	2.26E-05	0.00015403	2.30E-06	0.012730532	0.000371621	0.000794047	0.001636637	0	0.000101267	0.000280774	0	2.66E-05	1.13E-06	0.000600558	0	0.001526925	0.0002561	6.04E-05	6.71E-06	3.11E-07	0.000827522
[truncated: 65 more columns]
