# Supplementary material for: A recursive enzymatic competition network capable of multitask molecular information processing
Source: Nat Chem. 2025 Oct 17;18(2):302–8. doi: 10.1038/s41557-025-01981-y (PMC12872465; doi:10.1038/s41557-025-01981-y)
Supplement: Supplementary file 4 — Steady state output data from ESI-MS. [file 41557_2025_1981_MOESM4_ESM.zip › SourceData_Fig3/Ghosh et al_SourceData_Fig3_RC_Temp_3.csv]

	time	pH	T	AVNIPFKVHLRCKAAFC	SSVRWWSDDEWRW	CCFSWRCRC	CCF(pS)WRCRC	IYPFVEPI	TTMHPRL	TKIFKI	1021	1043p4	1043p5	1054	1179	1201	259	262	281	284	296	300	301	323	345	361	383	395	401	415	425	426	435	436	439	447	459	461	470	481	482	497	498	508	510	513	517	519p3	519p7
0	5200	7.4	31.5	70	70	45	45	45	160	160	0.000820506	0.000277029	0.00073695	0.000473945	8.16E-05	1.53E-05	1.88E-06	0.001534046	1.36E-06	0.010495759	0.00061303	0.000674485	0.000569384	0.000841373	3.48E-05	0.000738884	0.00048926	1.24E-06	3.94E-05	0.000224459	1.15E-05	0.012642915	0.00018488	0.001312379	0.003698015	1.72E-07	0.000152564	0.00055895	0.000566085	2.23E-05	0.000217627	0.00039519	0	0.001297026	0.000658266	0.000218755	6.77E-06	5.57E-07	0.000669111
1	9400	7.4	42	70	70	45	45	45	160	160	0.000268025	0.000103914	0.000688186	0.000434593	3.54E-05	4.80E-06	2.08E-06	0.001615708	1.82E-06	0.010891483	0.000817405	0.000693809	0.00112144	0.001658481	6.00E-05	0.00086045	0.000555994	1.39E-06	7.08E-05	0.000319396	5.30E-06	0.012894661	0.000324852	0.001875171	0.002448599	1.54E-07	0.000264984	0.000367952	0.000641261	3.72E-05	0.000261274	0.000388796	0	0.001265349	0.000447702	0.000144677	1.38E-05	3.68E-07	0.00065576
2	13600	7.4	25.5	70	70	45	45	45	160	160	0.001108648	0.000365365	0.000698627	0.000454158	0.000102182	5.27E-05	2.05E-06	0.001575134	1.88E-06	0.010639321	0.000499143	0.000687209	0.000448301	0.000628332	2.87E-05	0.000643053	0.000436441	1.49E-06	3.14E-05	0.000182028	1.58E-05	0.012781516	0.000159246	0.001010652	0.004713109	1.37E-07	0.000119712	0.000690575	0.000521505	1.84E-05	0.000162854	0.000388156	0	0.001272093	0.000811719	0.000344763	4.89E-06	2.39E-07	0.000659603
3	17800	7.4	30	70	70	45	45	45	160	160	0.000835308	0.000281003	0.000693934	0.000448203	8.44E-05	2.35E-05	1.88E-06	0.001595777	1.71E-06	0.010758244	0.000614079	0.000688973	0.000532087	0.000767057	3.37E-05	0.000694831	0.000465322	1.43E-06	3.71E-05	0.000221574	1.08E-05	0.012882144	0.000201738	0.001243021	0.00396529	2.10E-07	0.000141752	0.000595592	0.00057004	2.21E-05	0.000209765	0.000389257	0	0.001268868	0.000693193	0.000240528	6.09E-06	4.72E-07	0.000653497
4	22000	7.4	40.5	70	70	45	45	45	160	160	0.000269483	0.000102963	0.000686426	0.000435928	3.54E-05	4.64E-06	2.23E-06	0.001625844	1.87E-06	0.010923999	0.000883842	0.000693449	0.001056985	0.001550026	5.92E-05	0.000816991	0.00053624	1.63E-06	6.80E-05	0.000330225	3.90E-06	0.01293385	0.00032221	0.001916348	0.002481548	2.48E-07	0.000251301	0.000384869	0.000653583	3.71E-05	0.000271488	0.000387654	0	0.001253404	0.000451049	0.000144824	1.28E-05	4.70E-07	0.000644922
5	26200	7.4	49.5	70	70	45	45	45	160	160	0.000128903	5.69E-05	0.000684906	0.000431234	1.45E-05	4.14E-06	2.22E-06	0.001625513	1.66E-06	0.010982523	0.000851258	0.000691399	0.001428447	0.002035302	7.53E-05	0.000584574	0.000380923	1.25E-06	8.40E-05	0.000360182	2.22E-06	0.013096992	0.00049597	0.002090584	0.002348542	1.86E-07	0.000304734	0.00035591	0.000706556	4.44E-05	0.000140244	0.000387227	0	0.001248799	0.000437691	0.000110946	1.65E-05	3.46E-07	0.000636963
6	30400	7.4	34.5	70	70	45	45	45	160	160	0.000679573	0.000238751	0.000674996	0.000439439	7.35E-05	9.24E-06	2.58E-06	0.001637024	2.00E-06	0.010367997	0.000671114	0.000717741	0.000667652	0.000981006	4.17E-05	0.000570745	0.000385379	1.74E-06	4.57E-05	0.000252266	7.97E-06	0.012488322	0.000244123	0.00136802	0.003219463	1.44E-07	0.000165546	0.000474753	0.000676934	2.68E-05	0.000125556	0.000393791	0	0.001217278	0.000559779	0.000168778	9.24E-06	4.70E-07	0.000646147
7	34600	7.4	54	70	70	45	45	45	160	160	0.000260095	0.000100714	0.000683102	0.000435705	3.45E-05	3.92E-06	1.96E-06	0.00161485	1.76E-06	0.010736116	0.000496085	0.000693797	0.001161845	0.001713748	6.57E-05	0.000358047	0.000236044	1.56E-06	7.33E-05	0.000323732	3.22E-06	0.012900628	0.000488842	0.001866355	0.002738623	1.74E-07	0.000258016	0.000409341	0.000216993	3.94E-05	2.95E-05	0.000390101	0	0.00123963	0.00050138	6.84E-05	1.53E-05	2.28E-07	0.000642505
8	38800	7.4	43.5	70	70	45	45	45	160	160	0.000287167	0.000110034	0.000699324	0.000443898	3.81E-05	3.03E-06	1.98E-06	0.001627009	1.44E-06	0.010869402	0.000455038	0.000701265	0.000964193	0.001421037	5.64E-05	0.000406268	0.000278152	1.80E-06	6.26E-05	0.00032191	4.74E-06	0.013079391	0.000315616	0.00185621	0.002490534	1.63E-07	0.000221979	0.000388469	3.16E-05	3.45E-05	4.01E-05	0.00039473	0	0.001268121	0.000461527	0.000107026	1.39E-05	4.55E-07	0.0006525
9	43000	7.4	33	70	70	45	45	45	160	160	0.00089828	0.000299254	0.000714423	0.000454088	8.76E-05	1.06E-05	1.84E-06	0.001599377	1.83E-06	0.010933154	0.00035937	0.000697875	0.000565628	0.000763409	3.50E-05	0.000400198	0.000273263	1.08E-06	3.67E-05	0.000202487	1.43E-05	0.013158998	0.00019981	0.001107034	0.003604201	8.78E-08	0.000131948	0.000559199	4.39E-06	2.26E-05	3.50E-05	0.000389594	0	0.001276158	0.000634031	0.000189721	7.65E-06	4.36E-07	0.00065766
10	47200	7.4	52.5	70	70	45	45	45	160	160	0.000179327	7.35E-05	0.000671912	0.000425071	2.40E-05	4.18E-06	2.12E-06	0.00163768	1.61E-06	0.010893097	0.000399485	0.000701435	0.001156392	0.001649287	6.65E-05	0.000343958	0.000226335	1.55E-06	7.12E-05	0.000340263	4.19E-06	0.013007294	0.000466669	0.001940179	0.002645686	1.53E-07	0.000247411	0.000394325	6.03E-07	4.00E-05	1.98E-05	0.000384786	0	0.00122943	0.000479531	7.71E-05	1.60E-05	3.75E-07	0.000629882
11	51400	7.4	45	70	70	45	45	45	160	160	0.000219443	8.82E-05	0.000662116	0.000423332	3.02E-05	3.87E-06	2.08E-06	0.001650562	1.73E-06	0.010889058	0.000370069	0.000708207	0.000961349	0.001392129	5.75E-05	0.000362196	0.000247196	1.79E-06	6.18E-05	0.000331522	6.07E-06	0.012968918	0.00032264	0.001906185	0.002554385	2.71E-07	0.000220314	0.000400029	0	3.53E-05	2.62E-05	0.000379519	0	0.001217846	0.000472097	0.000104047	1.37E-05	5.43E-07	0.000629049
12	55600	7.4	36	70	70	45	45	45	160	160	0.000632105	0.000216902	0.000668903	0.000433982	6.82E-05	6.58E-06	2.23E-06	0.001649127	1.23E-06	0.011103397	0.000326197	0.000709406	0.000667486	0.000888905	4.16E-05	0.000363763	0.000252562	1.25E-06	4.23E-05	0.000242176	1.20E-05	0.013363476	0.000216506	0.00132633	0.003215902	1.14E-07	0.000147761	0.000492775	0	2.61E-05	2.54E-05	0.000383555	0	0.001234787	0.000575675	0.000137918	8.41E-06	5.63E-07	0.000637696
13	59800	7.4	28.5	70	70	45	45	45	160	160	0.001153012	0.000376543	0.000651234	0.000430844	0.000106874	3.05E-05	2.33E-06	0.00163177	1.68E-06	0.010798054	0.000268595	0.000704805	0.000429312	0.000575765	2.95E-05	0.000353005	0.00024679	1.47E-06	2.98E-05	0.000140338	2.84E-05	0.013045684	0.000173006	0.000719887	0.004335299	0	0.000101414	0.000657783	0	1.83E-05	2.07E-05	0.000380627	0	0.001207609	0.000750891	0.000292438	5.50E-06	4.40E-07	0.000629134
14	64000	7.4	55	70	70	45	45	45	160	160	0.000344346	0.000128	0.000628418	0.000403945	4.30E-05	3.71E-06	2.05E-06	0.001676571	1.57E-06	0.010852281	0.000280169	0.000707884	0.000993516	0.001468882	6.23E-05	0.000292742	0.000194323	1.24E-06	6.51E-05	0.00028678	7.62E-06	0.01294892	0.000424339	0.001604266	0.002996805	1.70E-07	0.000222786	0.00044581	0	3.67E-05	5.89E-06	0.000381588	0	0.001179348	0.00052655	5.55E-05	1.34E-05	3.41E-07	0.000617174
15	68200	7.4	27	70	70	45	45	45	160	160	0.0012523	0.000403494	0.000668004	0.000434346	0.000113446	4.11E-05	1.94E-06	0.001632218	1.51E-06	0.010956236	0.000183948	0.000711545	0.000418702	0.000561927	2.98E-05	0.000304766	0.000210791	8.50E-07	2.93E-05	0.000121395	4.10E-05	0.013276146	0.00016278	0.000613114	0.004510989	3.20E-08	9.57E-05	0.000685869	0	1.84E-05	7.71E-06	0.000389588	0	0.001229835	0.000768333	0.00030412	5.51E-06	3.01E-07	0.000641221
16	72400	7.4	46.5	70	70	45	45	45	160	160	0.000182716	7.45E-05	0.000641231	0.00040451	2.39E-05	4.31E-06	2.02E-06	0.001700898	1.52E-06	0.011121036	0.000286488	0.000722933	0.000956215	0.001375553	6.11E-05	0.000321894	0.000215343	1.20E-06	6.13E-05	0.000320974	9.06E-06	0.013273545	0.000315689	0.001797519	0.002503354	6.95E-08	0.000213955	0.000384573	0	3.72E-05	1.24E-05	0.000388151	0	0.001202537	0.000448523	9.81E-05	1.34E-05	2.85E-07	0.000625023
17	76600	7.4	48	70	70	45	45	45	160	160	0.00016492	7.02E-05	0.000645147	0.000411159	2.28E-05	3.12E-06	2.04E-06	0.001686762	1.40E-06	0.01118095	0.000274014	0.000716891	0.000982141	0.001427261	6.35E-05	0.000299137	0.000202113	1.24E-06	6.39E-05	0.000317846	8.00E-06	0.013249055	0.000341095	0.001838072	0.002478818	0	0.000224072	0.000397259	0	3.86E-05	1.08E-05	0.000383505	0	0.001204955	0.000451971	9.36E-05	1.37E-05	2.09E-07	0.000618109
18	80800	7.4	37.5	70	70	45	45	45	160	160	0.000494121	0.000173743	0.000651605	0.000410468	5.79E-05	4.76E-06	2.02E-06	0.001688489	1.81E-06	0.011295162	0.000248938	0.000718738	0.000668696	0.000902725	4.58E-05	0.000305532	0.00021174	1.29E-06	4.35E-05	0.000242616	1.41E-05	0.01342761	0.000217026	0.001304973	0.003001774	7.37E-08	0.000149598	0.000481194	0	2.83E-05	1.22E-05	0.000386493	0	0.0012172	0.000527487	0.000119594	8.09E-06	3.14E-07	0.000618959
19	85000	7.4	51	70	70	45	45	45	160	160	0.000194482	8.15E-05	0.000602711	0.000386438	2.64E-05	3.54E-06	1.97E-06	0.001712392	1.74E-06	0.011101358	0.000247323	0.000728158	0.000883624	0.001379065	6.29E-05	0.000265664	0.000183975	1.47E-06	6.29E-05	0.000298157	8.09E-06	0.01303071	0.000373145	0.001767786	0.002604901	1.01E-07	0.000217579	0.000429311	0	3.81E-05	7.42E-06	0.000380258	0	0.00117196	0.000477998	8.19E-05	1.35E-05	3.16E-07	0.000607058
20	89200	7.4	39	70	70	45	45	45	160	160	0.000448515	0.00015781	0.000623423	0.00040089	5.46E-05	7.43E-06	1.76E-06	0.00171648	1.35E-06	0.011323736	0.000240472	0.000718658	0.000694024	0.000963213	4.95E-05	0.000291228	0.000202284	1.31E-06	4.59E-05	0.000236534	1.44E-05	0.013448952	0.000227047	0.001277574	0.002887782	1.15E-07	0.000158281	0.000455686	0	2.96E-05	9.09E-06	0.000392099	0	0.001188025	0.000504789	0.000116947	8.78E-06	2.91E-07	0.000606671
21	93400	7.4	31.5	70	70	45	45	45	160	160	0.000876971	0.000287562	0.000617691	0.000397618	8.88E-05	2.38E-05	1.94E-06	0.001700072	1.72E-06	0.011109214	0.000202819	0.000722331	0.000461557	0.000611373	3.53E-05	0.00029685	0.000207644	1.13E-06	3.16E-05	0.000152159	3.09E-05	0.013305167	0.000173801	0.000760571	0.003756777	0	0.000104926	0.000590293	0	2.15E-05	8.81E-06	0.000388143	0	0.001171023	0.000645204	0.000182772	5.77E-06	3.62E-07	0.000602403
22	97600	7.4	42	70	70	45	45	45	160	160	0.000319188	0.000116708	0.000603889	0.000386462	4.15E-05	4.80E-06	2.27E-06	0.001733074	1.70E-06	0.011239147	0.000249147	0.000726323	0.00077808	0.00106508	5.44E-05	0.000303818	0.00020879	1.47E-06	4.93E-05	0.000261568	1.32E-05	0.013300748	0.000245818	0.001406179	0.002567006	2.26E-08	0.000174641	0.000412877	0	3.33E-05	9.27E-06	0.00038805	0	0.001159191	0.000458001	0.000110643	9.67E-06	3.69E-07	0.000591691
23	101800	7.4	25.5	70	70	45	45	45	160	160	0.0011162	0.000360066	0.000602681	0.000392999	0.000107086	5.78E-05	1.92E-06	0.001713036	1.65E-06	0.011168266	0.000169833	0.000723213	0.000357733	0.000465744	2.95E-05	0.00028776	0.000204214	1.29E-06	2.54E-05	9.68E-05	3.87E-05	0.013162376	0.000154852	0.000474133	0.004388114	0	8.41E-05	0.000711031	0	1.75E-05	5.88E-06	0.000383654	0	0.001152394	0.000728908	0.000300602	4.00E-06	3.38E-07	0.000594648
24	106000	7.4	30	70	70	45	45	45	160	160	0.001007465	0.000326851	0.000550674	0.000356483	1.00E-04	3.10E-05	2.12E-06	0.001708289	1.64E-06	0.010927439	0.000206088	0.000725912	0.000389942	0.000519333	3.23E-05	0.000305839	0.000213169	1.29E-06	2.82E-05	0.000130331	3.53E-05	0.012730176	0.000169411	0.000643995	0.00378477	0	9.29E-05	0.000613644	0	1.96E-05	9.29E-06	0.000371872	0	0.001077399	0.000638349	0.000250917	5.11E-06	4.18E-07	0.000547041
25	110200	7.4	40.5	70	70	45	45	45	160	160	0.000361488	0.00012985	0.000566102	0.000358826	4.70E-05	5.09E-06	2.22E-06	0.001768301	1.76E-06	0.011340618	0.000259623	0.000734139	0.000707524	0.000967488	5.47E-05	0.000303694	0.000212192	1.32E-06	4.65E-05	0.000234281	1.48E-05	0.013264155	0.000239381	0.001217253	0.002442635	0	0.000161453	0.000412069	0	3.21E-05	9.83E-06	0.000381188	0	0.001110796	0.000439035	0.000119791	9.64E-06	4.31E-07	0.000564307
26	114400	7.4	49.5	70	70	45	45	45	160	160	0.000168852	6.98E-05	0.000558126	0.000354529	2.49E-05	4.36E-06	2.47E-06	0.001782656	2.00E-06	0.011364767	0.000265419	0.000736631	0.000962718	0.001365678	7.29E-05	0.000341277	0.000230343	9.90E-07	6.22E-05	0.000263944	8.47E-06	0.013189661	0.000342518	0.001437125	0.002142514	1.13E-07	0.000218548	0.000361641	0	4.23E-05	6.14E-06	0.000379904	0	0.001100689	0.000390413	9.77E-05	1.31E-05	3.00E-07	0.000560667
27	118600	7.4	34.5	70	70	45	45	45	160	160	0.000570293	0.000191507	0.000600626	0.000380693	6.42E-05	8.02E-06	2.01E-06	0.001790407	1.62E-06	0.011421566	0.000222491	0.000731112	0.000582775	0.000738716	4.65E-05	0.000315009	0.000215778	1.24E-06	3.66E-05	0.000172317	1.44E-05	0.0134415	0.000205392	0.000841477	0.002869964	2.38E-08	0.000126088	0.000476333	0	2.79E-05	7.82E-06	0.000392479	0	0.001127551	0.000480344	0.000137019	7.29E-06	6.89E-07	0.000588891
28	122800	7.4	54	70	70	45	45	45	160	160	0.000225148	8.69E-05	0.000589403	0.00036136	3.11E-05	4.36E-06	2.34E-06	0.001769038	1.72E-06	0.011427828	0.000219769	0.000734124	0.00094367	0.001276716	7.12E-05	0.000331725	0.00021159	1.41E-06	5.75E-05	0.000236199	6.91E-06	0.013269396	0.000376934	0.001238456	0.002385027	2.80E-08	0.000202031	0.000400305	0	4.21E-05	2.61E-06	0.000384126	0	0.001116076	0.000413813	6.98E-05	1.17E-05	3.65E-07	0.000569192
29	127000	7.4	43.5	70	70	45	45	45	160	160	0.000319532	0.00011797	0.000566153	0.000356799	4.43E-05	4.73E-06	1.87E-06	0.001743266	1.99E-06	0.011047727	0.000204663	0.000731958	0.000682889	0.000941148	5.55E-05	0.000299063	0.000203594	1.53E-06	4.58E-05	0.000215935	1.32E-05	0.012839086	0.000252127	0.001126524	0.002435983	0	0.000157966	0.000423846	0	3.31E-05	4.39E-06	0.000373513	0	0.001076531	0.000434118	0.000114178	9.80E-06	4.84E-07	0.000546241
30	131200	7.4	33	70	70	45	45	45	160	160	0.000671666	0.000221629	0.000596587	0.000373903	7.44E-05	1.59E-05	2.16E-06	0.001777675	1.55E-06	0.011386982	0.000172644	0.000744097	0.000452462	0.000578278	3.87E-05	0.00029786	0.000202141	6.86E-07	3.02E-05	0.000139279	1.91E-05	0.013233773	0.000184392	0.000667876	0.00320882	0	0.000102876	0.000544076	0	2.34E-05	3.78E-06	0.000385643	0	0.001113059	0.000527258	0.000159025	5.72E-06	4.83E-07	0.000580369
31	135400	7.4	52.5	70	70	45	45	45	160	160	0.000189838	7.46E-05	0.000565526	0.000347877	2.70E-05	4.56E-06	1.82E-06	0.001807877	1.79E-06	0.011441216	0.000207666	0.000739928	0.000949104	0.001235516	7.32E-05	0.000372982	0.000240861	1.13E-06	5.68E-05	0.000228308	6.93E-06	0.01319899	0.000353766	0.001171926	0.002149575	5.35E-08	0.000198104	0.00036579	0	4.29E-05	2.10E-06	0.000380495	0	0.001081024	0.000377555	8.17E-05	1.24E-05	4.71E-07	0.000550489
32	139600	7.4	45	70	70	45	45	45	160	160	0.000246048	9.15E-05	0.000577481	0.000352038	3.70E-05	5.27E-06	1.95E-06	0.001835149	1.42E-06	0.011534281	0.000194006	0.000749538	0.000800227	0.001010491	6.27E-05	0.000337462	0.000224077	1.14E-06	4.75E-05	0.000215407	8.16E-06	0.013295765	0.000265047	0.001095272	0.002202816	0	0.000168566	0.00037625	0	3.79E-05	2.47E-06	0.000385455	0	0.001086019	0.00037744	0.000111743	9.91E-06	4.22E-07	0.000568168
33	143800	7.4	36	70	70	45	45	45	160	160	0.000516973	0.000174887	0.000551336	0.000348754	6.14E-05	1.37E-05	1.97E-06	0.001812374	1.55E-06	0.011291405	0.000186402	0.000741433	0.00055882	0.000698612	4.68E-05	0.000335803	0.00022189	1.38E-06	3.52E-05	0.000149185	1.77E-05	0.013061129	0.000217576	0.000701012	0.002561348	0	0.000120018	0.000437926	0	2.80E-05	3.14E-06	0.000379764	0	0.001050952	0.000436786	0.000132664	7.59E-06	5.75E-07	0.000542711
34	148000	7.4	28.5	70	70	45	45	45	160	160	0.000741014	0.000235626	0.000571967	0.000356166	7.91E-05	5.11E-05	2.20E-06	0.00182253	1.86E-06	0.011279246	0.000157618	0.000751684	0.000418222	0.000503297	3.71E-05	0.000338898	0.000224622	1.39E-06	2.72E-05	9.53E-05	1.94E-05	0.013022939	0.000193017	0.000419751	0.003120327	0	9.05E-05	0.000529465	0	2.28E-05	2.42E-06	0.000389127	0	0.001066822	0.000506973	0.000182746	5.10E-06	6.54E-07	0.000550819
35	152200	7.4	55	70	70	45	45	45	160	160	0.000285538	0.000102446	0.000629582	0.000369577	3.99E-05	5.52E-06	1.79E-06	0.001784045	1.56E-06	0.011465055	0.000183858	0.000756658	0.000945744	0.001146382	7.23E-05	0.000425882	0.000258031	9.57E-07	5.11E-05	0.000181775	8.61E-06	0.013373805	0.000335365	0.000894896	0.002080354	8.06E-08	0.000184173	0.000363041	0	4.33E-05	1.50E-06	0.000374362	0	0.001089695	0.000352057	6.70E-05	1.11E-05	4.41E-07	0.000583732
36	156400	7.4	27	70	70	45	45	45	160	160	0.000798826	0.000251105	0.000604677	0.000374559	8.40E-05	6.60E-05	1.98E-06	0.001769601	1.90E-06	0.011120535	0.000138701	0.00073924	0.000414494	0.000471487	3.65E-05	0.000348516	0.000226047	1.03E-06	2.52E-05	7.87E-05	2.28E-05	0.013063928	0.000194852	0.000331518	0.003380324	0	8.42E-05	0.000567123	0	2.14E-05	1.92E-06	0.000378847	0	0.001062679	0.000537294	0.000186461	6.35E-06	5.31E-07	0.00056445
[truncated: 66 more columns]
