# Supplementary material for: A recursive enzymatic competition network capable of multitask molecular information processing
Source: Nat Chem. 2025 Oct 17;18(2):302–8. doi: 10.1038/s41557-025-01981-y (PMC12872465; doi:10.1038/s41557-025-01981-y)
Supplement: Supplementary file 5 — Peak integral data from HPLC chromatograms. [file 41557_2025_1981_MOESM5_ESM.csv]

	T	Pulse	AVNIPFKVHLRCKAAFC	SSVRWWSDDEWRW	CCFSWRCRC	CCF(pS)WRCRC	IYPFVEPI	TTMHPRL	TKIFKI	F1	F2	F3	F4	F5	F6	F7	F8	F9	F10	F11	F12	F13	F14	F15	F16	F17	F18	F19	F20	F21	F22	F23	F24	F25	F26	F27	F28	F29	exp
0	30	30	70	70	45	45	45	160	160	31074.53348	114130.759	5880.408635	8001.350995	3991.66424	2389.01179	17156.6227	493.974015	3863.779902	18087.70392	38466.25397	3845.107781	136.606495	4651.60951	20201.10079	6688.32329	1905.524284	50348.50663	7137.91183	587249.7632	10671.189	10418.21699	565.870885	82.80191	1309.16635	104.6334	46.759455	146555.8335	188.78975	Spiro_light_30s
1	30	30	70	70	45	45	45	160	160	30646.13495	114979.4673	5821.525245	7969.07064	3793.54712	2402.622575	16917.77522	496.99938	3684.842832	17779.01485	38538.35161	3519.249487	131.98916	4624.5963	20458.77542	6573.594585	1718.705584	50665.58662	7383.888405	590209.3192	10513.46213	10577.78363	526.74183	92.82793	1300.358735	111.02998	49.69065	151408.9717	179.09538	Spiro_light_30s
2	30	60	70	70	45	45	45	160	160	27162.31194	134883.7865	6093.069481	7428.45677	3940.361355	3558.841545	16493.06793	606.368005	3651.390189	18080.64315	40113.13407	4128.30649	116.25951	4821.935105	20224.29499	11117.01194	1563.199085	54369.91657	7179.095945	584260.336	10944.92933	8364.774525	646.473475	137.594775	1254.69144	127.395885	51.486085	192236.3773	219.531745	Spiro_light_60s
3	30	60	70	70	45	45	45	160	160	29400.61017	138224.208	6004.875382	7322.43039	3886.960175	3501.574275	16509.74917	590.61906	3370.592886	18054.10631	39944.6088	3616.186491	104.60114	4807.5039	20212.18999	11002.13641	1628.603543	53873.07605	7142.653085	580742.4784	10907.73976	8398.01981	664.00871	128.29498	1266.7921	131.27084	48.63603	197353.1278	218.906775	Spiro_light_60s
4	30	90	70	70	45	45	45	160	160	28182.17654	142413.4752	5926.275255	6993.106685	3820.25108	4021.50269	16073.07424	587.65496	3445.543265	17962.11674	40113.336	3643.185343	108.70125	5024.07357	19761.37182	12938.11717	1811.553052	55638.48427	7130.73263	575064.7622	10859.89947	8068.116645	661.79156	152.20502	1229.802855	131.763735	50.483225	210822.8786	231.866945	Spiro_light_90s
5	30	90	70	70	45	45	45	160	160	25832.16498	143744.9211	5916.99072	7011.64509	3842.309765	3904.917515	16095.06608	642.21734	3870.179987	17962.38262	39520.75709	3632.359469	110.745915	5017.58441	19823.83399	13025.86748	1856.656299	55542.07285	6918.977685	575456.0798	10880.26455	7966.510735	654.70821	137.88552	1244.308605	133.11231	47.961195	214105.2643	200.900275	Spiro_light_90s
6	30	120	70	70	45	45	45	160	160	27467.13942	151991.3513	5855.26568	6057.87328	3746.383905	4477.012125	16553.81946	636.450305	3923.128897	17379.51977	39804.34145	3221.254666	106.792275	4892.668945	18208.13325	16478.25265	1828.414047	53809.36387	6932.87031	572508.0405	10922.51627	8257.79997	670.54219	167.18764	1215.295465	134.64321	45.730795	226910.5243	227.6836	Spiro_light_120s
7	30	120	70	70	45	45	45	160	160	27387.4985	153411.1965	5665.82826	6415.904355	3921.5702	4503.54316	16954.21127	591.860165	3900.275851	17781.85986	40157.19135	3737.399238	120.735395	4966.264745	18263.9584	16621.4978	2067.155689	54225.12664	6984.600925	572240.9686	10980.55734	8254.01168	680.69992	179.65998	1220.608	134.900065	43.118645	229037.6986	190.19815	Spiro_light_120s
8	30	150	70	70	45	45	45	160	160	24703.40184	157988.5072	5874.962695	5842.728965	3695.833075	4222.931365	17182.41917	614.42896	3128.394417	17115.00712	40488.88893	3323.884013	178.009139	4625.00464	17199.76154	11776.87974	1586.557674	49532.25981	6909.39591	537653.5329	11215.42016	8362.68308	645.149985	218.711945	1174.51637	127.091715	49.398035	239395.1395	196.17728	Spiro_light_150s
10	30	270	70	70	45	45	45	160	160	21641.89748	228905.7465	6654.274675	3403.175605	3189.75388	2824.416795	20729.75958	916.904415	3476.483072	17773.33425	35549.76769	4564.295341	625.2631635	5296.454755	17884.77975	7633.728739	1998.1298	50608.91529	4015.43303	432864.2929	9968.11192	10020.93326	1026.07407	782.92773	663.90313	246.624715	24.45839	382472.4609	113.709865	Spiro_light_270s
11	30	270	70	70	45	45	45	160	160	18095.71763	225467.7282	6626.13342	3373.38422	3250.00105	2595.509265	21116.96921	909.356875	3587.072719	17839.6853	35536.54146	5929.238879	696.8133896	5235.850295	17997.14286	6541.987275	2217.59988	49818.00486	4067.971	425814.3259	9908.191025	10109.39709	1049.99174	778.220335	688.633475	264.18358	29.41234	380720.5059	158.87526	Spiro_light_270s
12	30	300	70	70	45	45	45	160	160	18314.6185	221642.8216	5724.708025	3497.891815	2996.897815	2008.007495	23161.76555	650.61263	3606.704877	17349.59989	33319.97518	5790.110362	356.3198254	4307.667725	16045	5058.811715	1964.15617	35636.02056	4035.24795	425254.6349	9496.293135	10622.80174	849.94666	734.71258	674.94509	209.941855	34.98322	377321.4288	129.313665	Spiro_light_300s
13	30	300	70	70	45	45	45	160	160	17289.37875	223416.4045	5867.117095	3561.505605	2667.89139	2126.16715	22868.74979	666.067575	3795.840096	17282.73496	32595.41008	5475.738108	415.0185579	4470.263025	15835.03783	4919.906925	1736.691747	35677.20696	4101.38573	432578.4031	9632.19891	10479.08484	861.971405	736.76811	694.601285	197.53705	32.85297	381912.5343	109.065585	Spiro_light_300s
14	30	330	70	70	45	45	45	160	160	17822.32305	207977.914	5782.584495	4395.717045	3065.895505	2164.27853	17641.65889	1035.46103	3349.774129	16625.84239	38918.16087	3543.867835	165.5937116	5030.34172	21643.91835	10122.09552	1964.010475	56890.01459	4705.297425	458091.9308	10048.5234	10002.44009	994.96703	561.63014	770.70306	199.046835	12.654095	386409.9687	145.702085	Spiro_light_330s
15	30	330	70	70	45	45	45	160	160	17300.68021	208571.8473	5859.9823	4414.563255	3017.066765	2176.70402	17662.61726	937.00017	3266.9717	16733.87612	38639.89012	3102.574048	171.9298276	4973.207635	21741.28174	10125.31132	2116.967766	56676.93704	4639.41314	453842.8585	9978.11667	10097.64601	1003.39419	567.343725	764.566845	204.67183	16.54095	385775.5498	119.283595	Spiro_light_330s
16	30	360	70	70	45	45	45	160	160	16063.04874	251001.2923	5267.892475	4075.47979	2771.70913	3849.208805	17316.7091	811.5624	3747.869298	15801.42095	39842.77624	3465.945779	408.5156652	4244.86151	16827.27916	16664.01951	2034.207674	55569.51284	4573.499225	457435.676	10809.39648	9042.64315	968.89205	582.365125	783.23474	198.11077	26.26465	386437.324	155.41037	Spiro_light_360s
17	30	360	70	70	45	45	45	160	160	17273.05304	251045.5281	5495.116225	4164.97783	2732.67641	3697.598215	17456.12467	803.941735	3546.587339	15679.33273	38853.00073	3281.013021	383.0516367	4259.248345	16674.19546	16207.4725	2128.865167	55682.92142	4698.562935	469015.8405	10710.46947	9132.96727	978.69965	614.880505	776.21942	206.28063	21.793555	387328.2153	138.87939	Spiro_light_360s
18	30	390	70	70	45	45	45	160	160	16476.53991	256697.704	5194.830145	4344.43339	2551.91892	3352.75282	18035.15068	819.65683	3847.886135	15766.23309	38019.68448	3594.151551	568.1279411	4307.76487	15277.79755	14549.25631	1962.258648	49558.02485	4672.200445	449781.0934	10813.85396	9144.792285	916.84207	614.911255	762.38918	198.5945	28.6895	387874.0911	149.260255	Spiro_light_390s
19	30	390	70	70	45	45	45	160	160	16117.24006	256413.811	5186.030805	4197.54294	2437.250095	3786.316475	18062.66783	808.61662	3240.145759	15806.31383	38501.79745	3002.948229	380.1571344	4271.4077	15727.47378	15584.65501	1866.981337	52613.79491	4655.25833	454920.8387	10865.09796	9196.26882	956.45011	676.65395	762.59551	212.762695	23.376995	385539.0868	124.527235	Spiro_light_390s
20	30	420	70	70	45	45	45	160	160	17227.29789	216564.8589	6251.897496	3983.940645	2390.79448	4414.69659	17788.14907	776.60386	3801.804843	15385.51491	37761.94296	3024.044184	365.2006717	3909.93071	15125.1265	19192.4122	2256.906402	50749.32507	4500.910345	459477.4402	10841.68534	9057.448795	930.549925	656.79069	738.99545	206.138265	29.33087	387292.6657	127.943855	Spiro_light_420s
21	30	420	70	70	45	45	45	160	160	17193.85385	216757.2374	4966.3714	4037.124055	2516.216005	4543.68863	17812.88768	698.46629	3287.741615	15494.17934	38306.99356	2759.359136	155.9105166	3926.08798	15005.48898	18826.57864	2055.20243	50581.95683	4399.27664	462269.259	10871.61475	9000.54476	927.15843	666.95642	734.79513	204.98791	28.976715	388148.6773	127.027075	Spiro_light_420s
22	30	450	70	70	45	45	45	160	160	18561.67892	261141.1906	4642.37941	3257.7746	2555.530845	4831.875105	17997.01487	742.744475	4141.425904	15303.15701	39074.47358	5610.43775	1085.526123	3845.89006	14610.34162	19507.45036	2446.159745	51926.10596	4250.2017	448305.0497	11257.26553	8998.04136	916.50406	724.153955	715.23395	205.478625	27.904055	387526.3552	148.911395	Spiro_light_450s
23	30	450	70	70	45	45	45	160	160	18019.66222	263555.4703	4591.36741	3127.05014	2440.455055	4864.632035	17958.09287	779.95269	4512.561728	15239.43229	38853.35107	5939.566781	1138.43022	3912.41778	14881.84269	19236.69566	2673.545639	52217.87346	4299.144335	460390.065	11126.52528	9156.406575	936.30374	719.58809	725.721015	207.308675	25.780715	388690.829	108.54605	Spiro_light_450s
24	30	480	70	70	45	45	45	160	160	16915.15857	266030.1189	4616.956715	3149.316655	2671.219975	4886.01425	18368.05105	733.19326	4167.689168	15719.14408	38484.94564	6293.355122	1122.620852	3941.05166	14821.65557	18224.40158	1904.115281	50554.80412	4255.684915	447471.7158	10775.96194	9513.35079	916.542995	717.624965	721.18508	212.66994	34.921875	387699.276	122.568385	Spiro_light_480s
25	30	480	70	70	45	45	45	160	160	17345.9034	265291.4475	4639.283625	3333.46032	2485.128335	4892.401135	18470.57076	708.9762	4100.700812	15685.54232	38531.2487	5849.129082	963.6055428	3860.04092	14892.3365	17897.88339	1894.695461	50338.02966	4294.62432	444989.014	10784.22563	9551.067075	921.028565	716.303925	720.648355	206.46984	23.463505	384517.5371	145.40989	Spiro_light_480s
26	30	510	70	70	45	45	45	160	160	24550.91855	268224.5431	4719.54177	2466.00779	2531.37511	4228.77461	19216.12983	662.47616	4132.755753	15709.87984	36497.44832	6324.3843	1170.211358	3912.871405	14543.43993	16578.50839	1846.216879	47437.28037	4253.550705	459099.4786	10702.28225	9436.591045	896.23353	724.94979	695.7135	225.795725	18.48884	386472.4739	131.3183	Spiro_light_510s
27	30	510	70	70	45	45	45	160	160	22576.62449	268320.7742	4970.959055	2310.16395	2545.051245	4357.336755	19484.84119	787.52108	4527.026116	16141.45146	37229.28892	6661.311045	1133.139649	3930.13207	14918.54404	16203.28862	1985.32017	47431.1077	4221.206465	442445.1558	10833.95825	9683.90283	930.00417	751.858375	707.060825	225.178495	24.58118	386568.8701	149.90129	Spiro_light_510s
28	30	540	70	70	45	45	45	160	160	19016.82331	273559.6993	4614.24528	2840.32986	2825.903705	5646.110005	18193.54613	745.28318	4436.453682	15693.63133	39075.88325	6025.129427	1171.052633	3911.19963	14696.41797	20088.81405	2138.116302	52341.26988	3950.80161	440895.7313	11132.34036	9545.968525	909.046705	764.437525	696.70685	218.520955	31.948655	390067.5106	149.49076	Spiro_light_540s
29	30	540	70	70	45	45	45	160	160	15433.01228	275037.9458	4616.10353	2948.97862	2767.65895	5312.156775	18464.53053	848.125705	4395.912464	16004.85266	38986.97285	6325.352671	1229.164615	3869.694365	14859.77021	19334.90684	2133.503784	52727.03646	4072.934435	441066.9931	11226.71528	9468.958025	929.905215	793.004065	691.859755	221.558495	29.972865	394066.1442	141.076495	Spiro_light_540s
30	30	570	70	70	45	45	45	160	160	22138.014	274998.2869	5076.072335	3132.79245	2539.98337	4449.737705	19958.48339	648.32199	4260.240085	16307.37713	36905.65063	6156.189881	871.7188089	3868.596235	15540.39938	15695.02622	1651.659373	48269.28017	4180.53566	431218.0332	10525.85885	9665.78026	889.95809	757.544705	687.87158	206.62938	31.39753	386558.5974	112.26555	Spiro_light_570s
31	30	570	70	70	45	45	45	160	160	23044.18947	279988.0555	5033.21092	3139.60905	2680.776275	4527.963725	20240.11437	642.700515	4021.295655	16535.67313	37134.07311	5191.056886	666.7705363	3877.946395	15810.59757	15472.14514	1870.156869	48117.72697	4225.39068	432166.36	10576.29258	9808.069145	897.40023	769.71931	680.56784	209.595265	32.67737	387881.7777	111.91963	Spiro_light_570s
32	30	600	70	70	45	45	45	160	160	21490.47423	285419.1304	5800.40914	2545.64237	3170.320725	4920.708395	16008.03122	971.73535	3607.118437	15433.53601	41743.9184	5426.016141	907.5716721	5459.249845	16888.25487	12580.58645	1620.164078	70822.71786	3918.316915	431487.4603	11789.61423	8857.350675	1108.667885	795.595815	688.77089	238.521175	24.765695	388531.8353	123.369695	Spiro_light_600s
33	30	600	70	70	45	45	45	160	160	21364.90971	286895.8875	5914.943785	2351.62545	3095.77482	4827.99216	16166.32571	953.764095	3833.312109	15209.56639	41818.06908	5590.736212	1012.376406	5526.35046	16892.35743	12603.77657	1269.620587	71369.15521	3949.0672	434338.0488	11617.57691	8951.124735	1137.457325	803.958235	691.499885	236.829525	18.31456	388522.8282	123.553	Spiro_light_600s
